# Supplementary material for: Evaluating Vitamin D levels in Rheumatic Heart Disease patients and matched controls: A case-control study from Nepal
Source: PLoS One. 2020 Aug 21;15(8):e0237924. doi: 10.1371/journal.pone.0237924 (PMC7444549; doi:10.1371/journal.pone.0237924)
Supplement: S1 Dataset — (XLS) [file pone.0237924.s003.xls]

## Sheet: Sheet1
Record ID	Vitamin Concentration	Comorbidities	Weight	Height	BMI	MUAC	Age	Gender	Brothers	Sisters	Heart disease in family	Typer of heart disease	Type of family	Type of home	Electricity	Radio	TV	Mobile	Landline	Refrigerator	Bed	Sofa	Cupboard	Computer	Table	Chair	Clock	Fan	Dhiki	Fuel electricity	Fuel LPG	Fuel Biogas	Fuel Kerosene	Fuel Wood	Fuel Animal dung	Roof	Sleep	People sleeping in same room	Livestock owner	Buffalo	Cows	Goats	Chickens	Ducks	Pigs	Bicycle	Scooter	Three wheeler	Car
1	20.4		61.9	155.5	25.39	27.5	27	1. Female	3	2	6. No		2. Joint	2. Rented	1. Yes	2. No	1. Yes	1. Yes	2. No	1. Yes		1. Yes	1. Yes	2. No	1. Yes	1. Yes	1. Yes	1. Yes	2. No	0. Unchecked	1. Checked	0. Unchecked	0. Unchecked	0. Unchecked	0. Unchecked	4. Cement	1. Bed	2	2. No							1. Yes	2. No	2. No	2. No
2	27.9		53.7	171	18.13	24.5	33	2. Male	4	2	6. No		2. Joint	2. Rented	1. Yes	2. No	1. Yes	1. Yes	2. No	2. No	1. Yes	2. No	2. No	2. No	1. Yes	2. No	1. Yes	1. Yes	2. No	0. Unchecked	1. Checked	0. Unchecked	0. Unchecked	0. Unchecked	0. Unchecked	2. Galvanized sheet	3. Blanket/matt on the floor	3	2. No							2. No	1. Yes	2. No	2. No
3	22.15		60.8	172.5	20.28	26	22	2. Male	3	2	6. No		2. Joint	2. Rented	1. Yes	2. No	2. No	1. Yes	2. No	2. No	1. Yes	2. No	2. No	2. No	2. No	2. No	2. No	2. No	2. No	0. Unchecked	1. Checked	0. Unchecked	0. Unchecked	0. Unchecked	0. Unchecked	2. Galvanized sheet	1. Bed	9	2. No							2. No	2. No	2. No	2. No
4	9.495		77	168.6	27.28	29.2	31	2. Male	5	3	6. No		2. Joint	1. Own	1. Yes	1. Yes	2. No	1. Yes	2. No	2. No	1. Yes	2. No	2. No	2. No	1. Yes	1. Yes	1. Yes	2. No	1. Yes	0. Unchecked	0. Unchecked	0. Unchecked	0. Unchecked	1. Checked	0. Unchecked	5. Other	3. Blanket/matt on the floor	0	1. Yes	999	999	999	999	0	0	2. No	2. No	2. No	2. No
5	19.65		43	148.5	19.63	22.1	39	1. Female	0	1	6. No		1. Nuclear	2. Rented	1. Yes	2. No	1. Yes	1. Yes	2. No	2. No	1. Yes	1. Yes	1. Yes	1. Yes	1. Yes	1. Yes	1. Yes	1. Yes	2. No	1. Checked	1. Checked	0. Unchecked	1. Checked	0. Unchecked	0. Unchecked	4. Cement	1. Bed	3	2. No							1. Yes	2. No	2. No	2. No
6	26.85		46.7	161	17.75	21.7	22	1. Female	2	4	6. No		2. Joint	2. Rented	1. Yes	2. No	1. Yes	1. Yes	2. No	2. No	1. Yes	1. Yes	1. Yes	2. No	1. Yes	1. Yes	1. Yes	1. Yes	2. No	0. Unchecked	0. Unchecked	1. Checked	0. Unchecked	0. Unchecked	0. Unchecked	3. Ceramic stiles	1. Bed	3	2. No							1. Yes	1. Yes	2. No	2. No
7	41.2		68.6	150.2	30.22	29.8	44	1. Female	3	3	6. No		2. Joint	1. Own	1. Yes	2. No	1. Yes	1. Yes	2. No	2. No	1. Yes	2. No	1. Yes	2. No	2. No	2. No	1. Yes	1. Yes	2. No	1. Checked	0. Unchecked	0. Unchecked	0. Unchecked	0. Unchecked	0. Unchecked	2. Galvanized sheet	1. Bed	4	1. Yes	999	0	0	999	0	0	2. No	1. Yes	2. No	2. No
8	39.8		70.1	151	30.7	31	32	1. Female	2	2	6. No		1. Nuclear	2. Rented	1. Yes	2. No	1. Yes	1. Yes	2. No	2. No	1. Yes	2. No	1. Yes	2. No	1. Yes	2. No	2. No	1. Yes	2. No	0. Unchecked	1. Checked	0. Unchecked	0. Unchecked	0. Unchecked	0. Unchecked	2. Galvanized sheet	1. Bed	3	2. No							2. No	2. No	2. No	2. No
9	27.45		39.6	154.5	16.44	19	16	1. Female	1	1	6. No		2. Joint	1. Own	1. Yes	2. No	1. Yes	1. Yes	2. No	1. Yes	1. Yes	1. Yes	1. Yes	2. No	1. Yes	1. Yes	2. No	2. No	2. No	0. Unchecked	1. Checked	0. Unchecked	0. Unchecked	1. Checked	0. Unchecked	4. Cement	1. Bed	0	2. No							2. No	2. No	2. No	2. No
10	35.3		55.8	155.5	22.89	26.1	34	1. Female	3	5	6. No		2. Joint	1. Own	1. Yes	1. Yes	1. Yes	1. Yes	2. No	2. No	1. Yes	2. No	2. No	2. No	2. No	2. No	2. No	2. No	2. No	0. Unchecked	1. Checked	0. Unchecked	1. Checked	1. Checked	0. Unchecked	5. Other	3. Blanket/matt on the floor	1	1. Yes	4	2	0	11	0	0	2. No	2. No	2. No	2. No
11	20.3		54	157.6	21.91	24.6	17	1. Female	0	0	6. No		1. Nuclear	1. Own	1. Yes	1. Yes	1. Yes	1. Yes	1. Yes	1. Yes	1. Yes	1. Yes	1. Yes	2. No	1. Yes	1. Yes	1. Yes	1. Yes	1. Yes	0. Unchecked	1. Checked	0. Unchecked	0. Unchecked	0. Unchecked	0. Unchecked	4. Cement	1. Bed	1	2. No							2. No	2. No	2. No	2. No
12	23.25		69.2	153.5	29.48	28.8	42	1. Female	9	3	6. No		1. Nuclear	1. Own	1. Yes	1. Yes	1. Yes	1. Yes	2. No	2. No	1. Yes	1. Yes	1. Yes	1. Yes	1. Yes	1. Yes	1. Yes	1. Yes	2. No	0. Unchecked	1. Checked	0. Unchecked	0. Unchecked	0. Unchecked	0. Unchecked	4. Cement	1. Bed	2	1. Yes	0	0	0	999	0	0	1. Yes	1. Yes	2. No	2. No
13	30.5		55.1	156	22.6	25.4	52	1. Female	0	5	6. No		1. Nuclear	1. Own	1. Yes	1. Yes	2. No	1. Yes	2. No	2. No	1. Yes	2. No	2. No	2. No	1. Yes	2. No	1. Yes	2. No	2. No	0. Unchecked	0. Unchecked	0. Unchecked	0. Unchecked	1. Checked	0. Unchecked	2. Galvanized sheet	1. Bed	2	1. Yes	999	0	0	0	0	0	2. No	2. No	2. No	2. No
14	34.8		46	152	19.91	22.2	26	1. Female	1	0	6. No		2. Joint	1. Own	1. Yes	2. No	2. No	1. Yes	2. No	2. No	1. Yes	2. No	1. Yes	2. No	2. No	2. No	2. No	2. No	2. No	0. Unchecked	0. Unchecked	1. Checked	0. Unchecked	1. Checked	0. Unchecked	2. Galvanized sheet	1. Bed	2	1. Yes	0	0	0	999	0	0	2. No	2. No	2. No	2. No
15	42.1		84.5	169	29.41	34	20	2. Male	3	0	6. No		2. Joint	2. Rented	1. Yes	1. Yes	1. Yes	1. Yes	1. Yes	1. Yes	1. Yes	1. Yes	1. Yes	1. Yes	1. Yes	1. Yes	1. Yes	1. Yes	2. No	1. Checked	0. Unchecked	0. Unchecked	0. Unchecked	0. Unchecked	0. Unchecked	4. Cement	1. Bed	2	1. Yes	0	0	0	999	0	0	2. No	2. No	2. No	2. No
16	28.35		44.8	151.2	19.3	22.4	18	1. Female	3	3	6. No		1. Nuclear	2. Rented	1. Yes	1. Yes	1. Yes	1. Yes	2. No	2. No	1. Yes	1. Yes	1. Yes	2. No	1. Yes	1. Yes	1. Yes	1. Yes	2. No	0. Unchecked	0. Unchecked	0. Unchecked	0. Unchecked	1. Checked	0. Unchecked	2. Galvanized sheet	1. Bed	2	1. Yes	0	999	999	999	0	0	2. No	2. No	2. No	2. No
17	34.3		54.7	157.2	21.91	25.4	22	1. Female	1	1	6. No		2. Joint	2. Rented	1. Yes	2. No	2. No	1. Yes	2. No	2. No	1. Yes	2. No	1. Yes	2. No	2. No	2. No	2. No	1. Yes	2. No	0. Unchecked	1. Checked	0. Unchecked	0. Unchecked	0. Unchecked	0. Unchecked	2. Galvanized sheet	1. Bed	3	2. No							2. No	2. No	2. No	2. No
18	26.85		48.8	158	19.23	22.4	25	1. Female	0	2	6. No		1. Nuclear	1. Own	1. Yes	1. Yes	1. Yes	1. Yes	1. Yes	1. Yes	1. Yes	1. Yes	1. Yes	2. No	1. Yes	1. Yes	1. Yes	1. Yes	2. No	1. Checked	1. Checked	0. Unchecked	0. Unchecked	0. Unchecked	0. Unchecked	4. Cement	1. Bed	0	1. Yes	0	0	0	0	0	0	2. No	2. No	2. No	1. Yes
19	30.9		41.8	154	17.29	21.8	14	1. Female	2	1	6. No		2. Joint	1. Own	1. Yes	1. Yes	1. Yes	1. Yes	2. No	2. No	1. Yes	1. Yes	2. No	2. No	1. Yes	1. Yes	1. Yes	2. No	1. Yes	1. Checked	1. Checked	0. Unchecked	1. Checked	1. Checked	0. Unchecked	2. Galvanized sheet	1. Bed	1	1. Yes	0	5	6	7	0	1	2. No	2. No	2. No	2. No
20	23.95		59.7	157.4	23.94	28.1	34	1. Female	2	2	2. Father	2. Rheumatic heart disease	2. Joint	1. Own	1. Yes	2. No	2. No	1. Yes	1. Yes	2. No	1. Yes	2. No	2. No	2. No	2. No	2. No	1. Yes	1. Yes	2. No	0. Unchecked	1. Checked	0. Unchecked	0. Unchecked	0. Unchecked	0. Unchecked	4. Cement	1. Bed	2	2. No							2. No	2. No	2. No	2. No
21	23.35		56	154.5	23.61	25.6	25	1. Female																						0. Unchecked	0. Unchecked	0. Unchecked	0. Unchecked	0. Unchecked	0. Unchecked
22	34.85		60.1	148.5	27.39	25.6	33	1. Female	2	3	6. No																			0. Unchecked	1. Checked	0. Unchecked	0. Unchecked	0. Unchecked	0. Unchecked	4. Cement	1. Bed	4	2. No							2. No	2. No	2. No	2. No
23	30.55		54	153	23.07	27.3	25	1. Female	4	5	6. No		2. Joint	2. Rented	1. Yes	2. No	2. No	1. Yes	2. No	2. No	1. Yes	2. No	2. No	2. No	2. No	2. No	2. No	1. Yes	2. No	1. Checked	0. Unchecked	0. Unchecked	0. Unchecked	0. Unchecked	0. Unchecked	3. Ceramic stiles	1. Bed	2	2. No							2. No	2. No	2. No	2. No
24	47.1		51.5	149.2	22.97	24.6	36	1. Female	0	2	6. No		2. Joint	1. Own	1. Yes	2. No	2. No	1. Yes	2. No	2. No	1. Yes	2. No	1. Yes	2. No	1. Yes	2. No	2. No	2. No	1. Yes	0. Unchecked	0. Unchecked	0. Unchecked	1. Checked	1. Checked	0. Unchecked	2. Galvanized sheet	1. Bed	3	1. Yes	999	0	999	999	0	0	2. No	2. No	2. No	2. No
25	29.55		64.7	148.8	29.22	29.8	41	1. Female	3	0	6. No		2. Joint	2. Rented	1. Yes	1. Yes	1. Yes	1. Yes	2. No	2. No	1. Yes	2. No	1. Yes	2. No	1. Yes	1. Yes	1. Yes	2. No	2. No	0. Unchecked	1. Checked	0. Unchecked	0. Unchecked	0. Unchecked	0. Unchecked	2. Galvanized sheet	1. Bed	2	2. No							2. No	2. No	2. No	2. No
26	27.5		31.3	142.2	15.37	17.8	9	1. Female	1	1	6. No		2. Joint	1. Own	1. Yes	2. No	1. Yes	1. Yes	2. No	2. No	1. Yes	1. Yes	1. Yes	2. No	1. Yes	1. Yes	1. Yes	2. No	1. Yes	1. Checked	0. Unchecked	0. Unchecked	0. Unchecked	1. Checked	0. Unchecked	4. Cement	1. Bed	3	1. Yes	999	999	999	999	0	0	2. No	2. No	2. No	2. No
27	25.7		69.2	156.5	28.35	31.4	26	1. Female	1	5	6. No		2. Joint	1. Own	1. Yes	1. Yes	1. Yes	1. Yes	2. No	2. No	1. Yes	1. Yes	1. Yes	2. No	1. Yes	1. Yes	1. Yes	2. No	2. No	1. Checked	1. Checked	0. Unchecked	0. Unchecked	1. Checked	0. Unchecked	2. Galvanized sheet	1. Bed	2	1. Yes	2	1	0	5	0	0	2. No	2. No	2. No	2. No
28	33.65		44	154.2	18.55	21.2	31	1. Female	1	3	6. No		2. Joint	1. Own	1. Yes	1. Yes	1. Yes	1. Yes	1. Yes	1. Yes	1. Yes	1. Yes	1. Yes	1. Yes	1. Yes	1. Yes	1. Yes	1. Yes	2. No	1. Checked	1. Checked	0. Unchecked	0. Unchecked	0. Unchecked	0. Unchecked	2. Galvanized sheet	1. Bed	4	1. Yes	0	0	0	10	0	0	1. Yes	2. No	2. No	2. No
29	22.05		36.3	144	17.36	21.3	14	1. Female	1	0	6. No		1. Nuclear	1. Own	1. Yes	2. No	1. Yes	1. Yes	2. No	2. No	1. Yes	1. Yes	1. Yes	2. No	1. Yes	1. Yes	1. Yes	1. Yes	2. No	1. Checked	1. Checked	0. Unchecked	0. Unchecked	0. Unchecked	0. Unchecked	2. Galvanized sheet	1. Bed	1	2. No							2. No	2. No	2. No	2. No
30	38.15		55.3	148	25.11	22.8	30	1. Female	2	2	6. No		2. Joint	1. Own	1. Yes	1. Yes	1. Yes	1. Yes	1. Yes	1. Yes	1. Yes	1. Yes	1. Yes	1. Yes	1. Yes	1. Yes	1. Yes	1. Yes	1. Yes	0. Unchecked	1. Checked	0. Unchecked	0. Unchecked	0. Unchecked	0. Unchecked	4. Cement	1. Bed	2	2. No							2. No	1. Yes	2. No	2. No
31	22.95		46.7	146.4	21.58	25	40	1. Female	0	7	6. No		2. Joint	1. Own	1. Yes	2. No	2. No	1. Yes	2. No	2. No	1. Yes	2. No	1. Yes	2. No	1. Yes	2. No	2. No	1. Yes	2. No	1. Checked	1. Checked	1. Checked	0. Unchecked	1. Checked	0. Unchecked	4. Cement	4. Other	3	1. Yes	2	0	1	0	0	0	1. Yes	2. No	2. No	2. No
32	39.95		94.6	167	33.71	32.7	32	2. Male	2	0	6. No		2. Joint	1. Own	1. Yes	1. Yes	1. Yes	1. Yes	1. Yes	1. Yes	1. Yes	1. Yes	1. Yes	1. Yes	1. Yes	1. Yes	1. Yes	1. Yes	2. No	0. Unchecked	1. Checked	0. Unchecked	0. Unchecked	0. Unchecked	0. Unchecked	4. Cement	1. Bed	1	2. No							2. No	1. Yes	2. No	1. Yes
33	37.2		49.9	150.2	21.78	25.5	32	1. Female	1	1	6. No		2. Joint	2. Rented	1. Yes	1. Yes	1. Yes	1. Yes	2. No	2. No	1. Yes	2. No	1. Yes	2. No	1. Yes	1. Yes	1. Yes	1. Yes	1. Yes	0. Unchecked	0. Unchecked	0. Unchecked	0. Unchecked	1. Checked	0. Unchecked	2. Galvanized sheet	1. Bed	3	1. Yes	999	0	999	0	0	0	2. No	2. No	2. No	2. No
34	24.95		45.7	156.2	18.49	21.4	13	1. Female	0	8	4. Sister	2. Rheumatic heart disease	1. Nuclear	1. Own	1. Yes	1. Yes	2. No	1. Yes	2. No	2. No	1. Yes	2. No	1. Yes	2. No	1. Yes	1. Yes	1. Yes	2. No	2. No	0. Unchecked	0. Unchecked	0. Unchecked	0. Unchecked	1. Checked	0. Unchecked	2. Galvanized sheet	3. Blanket/matt on the floor	2	1. Yes	4	0	6	10	0	0	2. No	2. No	2. No	2. No
35	28.75		47.8	160	18.36	23.2	15	1. Female	0	8	4. Sister	2. Rheumatic heart disease	1. Nuclear	1. Own	1. Yes	1. Yes	2. No	1. Yes	2. No	2. No	1. Yes	2. No	1. Yes	2. No	1. Yes	1. Yes	1. Yes	2. No	2. No	0. Unchecked	0. Unchecked	0. Unchecked	0. Unchecked	1. Checked	0. Unchecked	2. Galvanized sheet	3. Blanket/matt on the floor	4	1. Yes	4	0	6	10	0	0	2. No	2. No	2. No	2. No
36	21.05		44.7	159.4	17.4	22.3	22	1. Female	2	1	6. No		2. Joint	2. Rented	1. Yes	2. No	1. Yes	1. Yes	2. No	2. No	2. No	2. No	2. No	2. No	2. No	2. No	2. No	2. No	2. No	0. Unchecked	1. Checked	0. Unchecked	0. Unchecked	0. Unchecked	0. Unchecked	2. Galvanized sheet	3. Blanket/matt on the floor	3	2. No							2. No	2. No	2. No	2. No
37	26.05		58.6	157	23.53	26.2	36	1. Female	4	3	2. Father	2. Rheumatic heart disease	2. Joint	1. Own	1. Yes	1. Yes	1. Yes	1. Yes	1. Yes	1. Yes	1. Yes	1. Yes	1. Yes	1. Yes	1. Yes	1. Yes	1. Yes	1. Yes	1. Yes	0. Unchecked	1. Checked	0. Unchecked	0. Unchecked	0. Unchecked	0. Unchecked	4. Cement	1. Bed	4	1. Yes	0	0	0	999	0	0	2. No	1. Yes	2. No	2. No
38	16.85		49.5	153	20.93	24.1	26	1. Female	2	2	6. No		2. Joint	2. Rented	1. Yes	2. No	2. No	1. Yes	2. No	2. No	1. Yes	2. No	2. No	2. No	2. No	2. No	1. Yes	1. Yes	2. No	0. Unchecked	1. Checked	0. Unchecked	0. Unchecked	1. Checked	0. Unchecked	2. Galvanized sheet	4. Other	2	1. Yes	1	7	6	0	0	0	2. No	2. No	2. No	2. No
39	36.7		64.8	146.4	30.02	32.7	25	1. Female	1	0	6. No		2. Joint	1. Own	1. Yes	1. Yes	1. Yes	1. Yes	1. Yes	2. No	1. Yes	1. Yes	1. Yes	1. Yes	1. Yes	1. Yes	1. Yes	1. Yes	2. No	0. Unchecked	1. Checked	0. Unchecked	0. Unchecked	0. Unchecked	0. Unchecked	4. Cement	1. Bed	3	2. No							1. Yes	1. Yes	2. No	2. No
40	32.55		35.7	152	15.15	18.7	14	2. Male	2	0	6. No		1. Nuclear	1. Own	1. Yes	1. Yes	2. No	1. Yes	2. No	2. No	1. Yes	2. No	1. Yes	2. No	1. Yes	1. Yes	1. Yes	1. Yes	2. No	0. Unchecked	1. Checked	0. Unchecked	0. Unchecked	0. Unchecked	0. Unchecked	4. Cement	1. Bed	4	2. No							2. No	2. No	2. No	2. No
41	17.95		42.4	156.6	17.26	20.9	17	1. Female	2	0	6. No		2. Joint	3. Other	1. Yes	2. No	2. No	1. Yes	2. No	2. No	1. Yes	2. No	1. Yes	2. No	1. Yes	2. No	2. No	2. No	2. No	1. Checked	0. Unchecked	0. Unchecked	0. Unchecked	0. Unchecked	0. Unchecked	2. Galvanized sheet	1. Bed	1	2. No							2. No	2. No	2. No	2. No
42	34.2		67	148	30.59	30.9	40	1. Female	1	3	6. No		1. Nuclear	2. Rented	1. Yes	2. No	1. Yes	1. Yes	2. No	2. No	1. Yes	1. Yes	1. Yes	1. Yes	1. Yes	1. Yes	1. Yes	1. Yes	2. No	1. Checked	1. Checked	0. Unchecked	0. Unchecked	0. Unchecked	0. Unchecked	4. Cement	1. Bed	2	2. No							1. Yes	2. No	2. No	2. No
43	36.2		52.8	153.4	22.21	26.8	32	1. Female	1	4	6. No		2. Joint	2. Rented	1. Yes	2. No	1. Yes	1. Yes	2. No	2. No	1. Yes	2. No	1. Yes	2. No	1. Yes	1. Yes	1. Yes	1. Yes	2. No	1. Checked	1. Checked	0. Unchecked	0. Unchecked	0. Unchecked	0. Unchecked	5. Other	1. Bed	4	1. Yes	0	0	0	2	0	0	2. No	2. No	2. No	2. No
44	49.75		43.3	149.6	19.37	25.3	47	1. Female	0	4	6. No		2. Joint	1. Own	1. Yes	2. No	2. No	1. Yes	2. No	2. No	2. No	2. No	2. No	2. No	2. No	2. No	2. No	1. Yes	2. No	0. Unchecked	1. Checked	0. Unchecked	0. Unchecked	0. Unchecked	0. Unchecked	2. Galvanized sheet	1. Bed	2	1. Yes	999	0	0	0	0	0	2. No	2. No	2. No	2. No
45	47.5		66.5	152.6	28.57	28.2	33	2. Male	2	1	6. No		2. Joint	2. Rented	1. Yes	1. Yes	1. Yes	1. Yes	2. No	2. No	1. Yes	2. No	1. Yes	2. No	2. No	2. No	2. No	1. Yes	2. No	0. Unchecked	0. Unchecked	0. Unchecked	0. Unchecked	1. Checked	0. Unchecked	1. Thatched roof	1. Bed	6	2. No							2. No	2. No	2. No	2. No
46	39.15		51	156.4	20.96	24.3	23	1. Female	2	4	6. No		2. Joint	1. Own	1. Yes	2. No	1. Yes	1. Yes	2. No	2. No	1. Yes	2. No	2. No	2. No	1. Yes	1. Yes	1. Yes	1. Yes	2. No	1. Checked	1. Checked	0. Unchecked	0. Unchecked	1. Checked	0. Unchecked	2. Galvanized sheet	3. Blanket/matt on the floor	5	1. Yes	0	0	0	999	0	0	2. No	2. No	2. No	2. No
47	23		37.3	155.2	15.4	22.8	35	1. Female	3	5	1. Mother	3. Another type/Dont know	2. Joint	2. Rented	1. Yes	1. Yes	1. Yes	1. Yes	2. No	1. Yes	2. No	2. No	1. Yes	2. No	1. Yes	2. No	1. Yes	2. No	2. No	1. Checked	0. Unchecked	0. Unchecked	0. Unchecked	0. Unchecked	0. Unchecked	2. Galvanized sheet	3. Blanket/matt on the floor	4	1. Yes	0	0	0	999	0	0	2. No	2. No	2. No	2. No
48	35.4		60.7	148	27.39	29.7	39	1. Female	2	4	5. More than one family member	2. Rheumatic heart disease	2. Joint	1. Own	1. Yes	2. No	1. Yes	1. Yes	2. No	1. Yes	1. Yes	2. No	1. Yes	2. No	1. Yes	1. Yes	2. No	1. Yes	2. No	1. Checked	1. Checked	0. Unchecked	0. Unchecked	0. Unchecked	0. Unchecked	2. Galvanized sheet	1. Bed	7	2. No							2. No	2. No	2. No	2. No
49	44.05		62.3	173	20.72	26.3	20	2. Male	0	1	6. No		1. Nuclear	2. Rented	1. Yes	1. Yes	1. Yes	1. Yes	1. Yes	2. No	1. Yes	2. No	1. Yes	2. No	1. Yes	1. Yes	1. Yes	2. No	2. No	1. Checked	1. Checked	0. Unchecked	0. Unchecked	0. Unchecked	0. Unchecked	2. Galvanized sheet	1. Bed	3	1. Yes	2	0	5	0	0	0	2. No	1. Yes	2. No	2. No
50	22.95		72.5	155	29.97	33	36	1. Female	1	3	6. No		1. Nuclear	2. Rented	1. Yes	1. Yes	1. Yes	1. Yes	1. Yes	2. No	1. Yes	1. Yes	1. Yes	1. Yes	1. Yes	1. Yes	1. Yes	1. Yes	2. No	0. Unchecked	1. Checked	0. Unchecked	0. Unchecked	0. Unchecked	0. Unchecked	4. Cement	1. Bed	3	2. No							2. No	1. Yes	2. No	2. No
51	37.15		17	119	12	13.1	9	1. Female	0	2	6. No		1. Nuclear	1. Own	1. Yes	2. No	1. Yes	1. Yes	2. No	2. No	1. Yes	2. No	1. Yes	2. No	1. Yes	2. No	1. Yes	2. No	2. No	1. Checked	0. Unchecked	0. Unchecked	0. Unchecked	1. Checked	0. Unchecked	3. Ceramic stiles	1. Bed	4	1. Yes	1	0	0	0	0	0	2. No	2. No	2. No	2. No
52	33.85		60.5	155.8	24.97	30.1	27	1. Female	1	1	6. No		2. Joint	1. Own	1. Yes	2. No	2. No	2. No	2. No	2. No	2. No	2. No	2. No	2. No	2. No	2. No	2. No	2. No	2. No	0. Unchecked	1. Checked	1. Checked	0. Unchecked	0. Unchecked	0. Unchecked	5. Other	1. Bed	2	2. No							2. No	1. Yes	2. No	2. No
53	34.35		66.9	156	27.12	29.1	19	1. Female	0	2	6. No		4. Other	1. Own	1. Yes	1. Yes	1. Yes	1. Yes	1. Yes	1. Yes	1. Yes	1. Yes	1. Yes	1. Yes	1. Yes	1. Yes	1. Yes	1. Yes	2. No	1. Checked	0. Unchecked	0. Unchecked	0. Unchecked	0. Unchecked	0. Unchecked	2. Galvanized sheet	1. Bed	2	2. No							2. No	2. No	2. No	2. No
54	38.45		49.5	150.8	21.78	23.7	34	1. Female	1	1	6. No		2. Joint	2. Rented	1. Yes	2. No	1. Yes	1. Yes	2. No	1. Yes	1. Yes	2. No	1. Yes	2. No	1. Yes	2. No	1. Yes	1. Yes	2. No	0. Unchecked	1. Checked	0. Unchecked	0. Unchecked	0. Unchecked	0. Unchecked	4. Cement	1. Bed	2	2. No							1. Yes	2. No	2. No	2. No
55	31.5		58	149.2	26.12	27.9	34	1. Female	1	2	6. No		4. Other	1. Own	1. Yes	1. Yes	1. Yes	1. Yes	2. No	2. No	1. Yes	2. No	1. Yes	1. Yes	2. No	2. No	1. Yes	1. Yes	2. No	1. Checked	0. Unchecked	0. Unchecked	0. Unchecked	0. Unchecked	0. Unchecked	2. Galvanized sheet	1. Bed	2	2. No							1. Yes	2. No	2. No	2. No
56	29.05		51.3	152	22.07	26	27	1. Female	2	2	6. No		2. Joint	1. Own	1. Yes	1. Yes	1. Yes	1. Yes	1. Yes	2. No	1. Yes	1. Yes	1. Yes	1. Yes	1. Yes	1. Yes	1. Yes	1. Yes	1. Yes	1. Checked	0. Unchecked	1. Checked	0. Unchecked	1. Checked	0. Unchecked	4. Cement	1. Bed	3	1. Yes	999	0	999	0	0	0	1. Yes	1. Yes	2. No	2. No
57	34.75		73.9	173.6	24.39	29	21	2. Male	1	2	6. No		2. Joint	1. Own	1. Yes	1. Yes	1. Yes	1. Yes	2. No	2. No	1. Yes	1. Yes	1. Yes	1. Yes	1. Yes	1. Yes	1. Yes	1. Yes	1. Yes	1. Checked	0. Unchecked	1. Checked	0. Unchecked	1. Checked	0. Unchecked	2. Galvanized sheet	1. Bed	1	1. Yes	2	0	3	0	0	0	1. Yes	1. Yes	2. No	2. No
58	28.1		45.9	147.2	20.82	22.8	15	1. Female	1	0	6. No		1. Nuclear	1. Own	1. Yes	1. Yes	1. Yes	1. Yes	2. No	1. Yes	1. Yes	1. Yes	1. Yes	2. No	1. Yes	1. Yes	1. Yes	1. Yes	2. No	1. Checked	1. Checked	0. Unchecked	0. Unchecked	1. Checked	0. Unchecked	5. Other	4. Other	2	1. Yes	0	0	0	6	0	0	1. Yes	1. Yes	2. No	2. No
59	22.7		69.8	146.8	32.37	32.5	52	1. Female	2	2	2. Father	3. Another type/Dont know	2. Joint	1. Own	1. Yes	2. No	1. Yes	1. Yes	1. Yes	1. Yes	1. Yes	1. Yes	1. Yes	1. Yes	1. Yes	1. Yes	1. Yes	1. Yes	2. No	0. Unchecked	1. Checked	0. Unchecked	0. Unchecked	0. Unchecked	0. Unchecked	4. Cement	1. Bed	2	2. No							2. No	1. Yes	2. No	2. No
60	30.7		57.3	149.8	25.67	28.3	22	1. Female	3	4	6. No		2. Joint	2. Rented	1. Yes	2. No	1. Yes	1. Yes	2. No	2. No	1. Yes	2. No	1. Yes	2. No	1. Yes	2. No	1. Yes	1. Yes	2. No	0. Unchecked	1. Checked	0. Unchecked	0. Unchecked	0. Unchecked	0. Unchecked	2. Galvanized sheet	1. Bed	3	2. No							2. No	2. No	2. No	2. No
61	47.15		56.2	139.6	28.98	30.5	39	1. Female	4	1	6. No		1. Nuclear	2. Rented	1. Yes	2. No	1. Yes	1. Yes	2. No	2. No	1. Yes	1. Yes	1. Yes	2. No	1. Yes	1. Yes	2. No	2. No	2. No	0. Unchecked	1. Checked	0. Unchecked	0. Unchecked	0. Unchecked	0. Unchecked	2. Galvanized sheet	1. Bed	3	2. No							1. Yes	2. No	2. No	2. No
62	14.45		46.8	154.2	19.4	24.1	26	1. Female	3	2	6. No		1. Nuclear	2. Rented	1. Yes	1. Yes	1. Yes	1. Yes	2. No	2. No	1. Yes	2. No	1. Yes	2. No	1. Yes	2. No	1. Yes	2. No	2. No	1. Checked	1. Checked	0. Unchecked	0. Unchecked	0. Unchecked	0. Unchecked	2. Galvanized sheet	1. Bed	1	1. Yes	0	0	15	7	0	0	2. No	2. No	2. No	2. No
63	37.15		59.8	169.2	20.66	27.2	31	2. Male	0	0	6. No		1. Nuclear	1. Own	1. Yes	1. Yes	1. Yes	1. Yes	2. No	2. No	1. Yes	2. No	1. Yes	2. No	1. Yes	1. Yes	1. Yes	1. Yes	2. No	0. Unchecked	1. Checked	1. Checked	0. Unchecked	0. Unchecked	0. Unchecked	2. Galvanized sheet	1. Bed	4	1. Yes	1	3	0	0	0	0	2. No	1. Yes	2. No	2. No
64	64.65		70	158.4	28.04	29.7	27	1. Female	1	3	6. No		2. Joint	1. Own	1. Yes	1. Yes	1. Yes	1. Yes	2. No	1. Yes	1. Yes	1. Yes	1. Yes	2. No	1. Yes	1. Yes	1. Yes	2. No	2. No	1. Checked	0. Unchecked	0. Unchecked	1. Checked	0. Unchecked	0. Unchecked	2. Galvanized sheet	1. Bed	5	1. Yes	1	0	3	25	0	0	2. No	1. Yes	2. No	2. No
65	37.25		46.3	147	21.29	23.8	26	1. Female	1	1	6. No		2. Joint	2. Rented	1. Yes	1. Yes	2. No	1. Yes	2. No	2. No	1. Yes	1. Yes	1. Yes	2. No	1. Yes	1. Yes	1. Yes	2. No	1. Yes	0. Unchecked	0. Unchecked	0. Unchecked	0. Unchecked	1. Checked	0. Unchecked	2. Galvanized sheet	1. Bed	1	1. Yes	2	1	3	0	0	0	2. No	2. No	2. No	2. No
66	31.25		49	153.8	20.93	23.8	18	1. Female	0	4	6. No		1. Nuclear	1. Own	1. Yes	2. No	1. Yes	1. Yes	1. Yes	2. No	1. Yes	1. Yes	1. Yes	2. No	1. Yes	1. Yes	1. Yes	1. Yes	2. No	1. Checked	1. Checked	0. Unchecked	0. Unchecked	1. Checked	0. Unchecked	4. Cement	1. Bed	1	2. No							2. No	2. No	2. No	2. No
67	24.45		47.2	153.8	20.08	23.5	14	1. Female	1	1	6. No		2. Joint	1. Own	1. Yes	2. No	1. Yes	1. Yes	2. No	1. Yes	1. Yes	1. Yes	1. Yes	2. No	1. Yes	1. Yes	1. Yes	1. Yes	1. Yes	0. Unchecked	1. Checked	0. Unchecked	0. Unchecked	0. Unchecked	0. Unchecked	4. Cement	1. Bed	2	2. No							1. Yes	1. Yes	2. No	2. No
68	41.9		76.9	167.4	27.25	30.2	32	2. Male	4	5	6. No		2. Joint	2. Rented	1. Yes	1. Yes	1. Yes	1. Yes	2. No	1. Yes	1. Yes	1. Yes	1. Yes	2. No	1. Yes	1. Yes	1. Yes	1. Yes	2. No	1. Checked	1. Checked	0. Unchecked	0. Unchecked	0. Unchecked	0. Unchecked	4. Cement	1. Bed	2	1. Yes	0	0	0	9	0	0	1. Yes	1. Yes	2. No	2. No
69	76.25		66.5	156	27.12	30.3	29	1. Female	1	0	6. No		1. Nuclear	1. Own	1. Yes	1. Yes	1. Yes	1. Yes	2. No	1. Yes	1. Yes	1. Yes	1. Yes	1. Yes	1. Yes	1. Yes	1. Yes	1. Yes	2. No	0. Unchecked	1. Checked	0. Unchecked	0. Unchecked	0. Unchecked	0. Unchecked	4. Cement	1. Bed	4	2. No							1. Yes	1. Yes	2. No	2. No
70	34.45		49	163	18.44	22.7	34	1. Female	2	0	6. No		2. Joint	1. Own	1. Yes	1. Yes	1. Yes	1. Yes	1. Yes	1. Yes	1. Yes	1. Yes	1. Yes	1. Yes	1. Yes		1. Yes	1. Yes	1. Yes	0. Unchecked	1. Checked	0. Unchecked	0. Unchecked	0. Unchecked	0. Unchecked	4. Cement	1. Bed	1	2. No							2. No	1. Yes	2. No	2. No
71	60.15		44	153	18.8	24.5	42	1. Female	3	0	6. No		2. Joint	1. Own	1. Yes	2. No	2. No	1. Yes	2. No	2. No	1. Yes	2. No	2. No	2. No	2. No	2. No	1. Yes	2. No	2. No	0. Unchecked	1. Checked	0. Unchecked	0. Unchecked	1. Checked	0. Unchecked	2. Galvanized sheet	3. Blanket/matt on the floor	2	1. Yes	0	0	3	20	0	0	2. No	2. No	2. No	2. No
72	29.5		47.5	160	18.36	24.2	25	1. Female	2	0	1. Mother	3. Another type/Dont know	1. Nuclear	2. Rented	1. Yes	2. No	2. No	1. Yes	2. No	2. No	1. Yes	2. No	1. Yes	2. No	2. No	2. No	1. Yes	2. No	2. No	0. Unchecked	1. Checked	0. Unchecked	0. Unchecked	0. Unchecked	0. Unchecked	2. Galvanized sheet	1. Bed	2	1. Yes	3	0	15	10	0	0	2. No	2. No	2. No	2. No
73	37.3		45.5	157	18.26	23.5	36	1. Female	1	1	6. No		1. Nuclear	2. Rented	1. Yes	2. No	1. Yes	1. Yes	2. No	1. Yes	1. Yes	2. No	1. Yes	2. No	1. Yes	1. Yes	1. Yes	2. No	2. No	0. Unchecked	1. Checked	0. Unchecked	0. Unchecked	0. Unchecked	0. Unchecked	4. Cement	1. Bed	3	2. No							2. No	1. Yes	2. No	2. No
74	55.1		62	163	23.34	27.9	31	1. Female	1	1	6. No		4. Other	1. Own	1. Yes	1. Yes	1. Yes	1. Yes	1. Yes	1. Yes	1. Yes	1. Yes	1. Yes	2. No	1. Yes	1. Yes	1. Yes	1. Yes	2. No	0. Unchecked	1. Checked	0. Unchecked	0. Unchecked	0. Unchecked	0. Unchecked	4. Cement	1. Bed	2	2. No							2. No	1. Yes	2. No	2. No
75	48		59	154	24.88	30.6	32	1. Female	1	0	6. No		2. Joint	2. Rented	1. Yes	2. No	1. Yes	1. Yes	2. No	1. Yes	1. Yes	1. Yes	1. Yes	2. No	1. Yes	1. Yes	1. Yes	1. Yes	2. No	0. Unchecked	1. Checked	0. Unchecked	0. Unchecked	0. Unchecked	0. Unchecked	4. Cement	1. Bed	4	2. No							2. No	1. Yes	2. No	2. No
76	41.7		30	144.5	14.47	17.2	14	1. Female	1	2	6. No		1. Nuclear	1. Own	1. Yes	2. No	2. No	1. Yes	2. No	2. No	1. Yes	2. No	2. No	2. No	2. No	2. No	2. No	2. No	2. No	0. Unchecked	0. Unchecked	0. Unchecked	0. Unchecked	1. Checked	0. Unchecked	2. Galvanized sheet	1. Bed	6	1. Yes	0	0	4	0	0	0	2. No	2. No	2. No	2. No
77	26		75	161	28.93	28.7	63	2. Male	3	2	6. No		2. Joint	1. Own	1. Yes	1. Yes	1. Yes	1. Yes	1. Yes	1. Yes	1. Yes	1. Yes	1. Yes	1. Yes	1. Yes	1. Yes	1. Yes	1. Yes	2. No	1. Checked	1. Checked	0. Unchecked	0. Unchecked	0. Unchecked	0. Unchecked	4. Cement	1. Bed	2	1. Yes	0	0	0	0	0	0	1. Yes	1. Yes	2. No	1. Yes
78	41.9		51	160	19.92	23.6	40	2. Male	3	3	6. No		1. Nuclear	1. Own	1. Yes	2. No	1. Yes	1. Yes	2. No	2. No	1. Yes	2. No	1. Yes	2. No	1. Yes	1. Yes	2. No	2. No	2. No	0. Unchecked	0. Unchecked	0. Unchecked	0. Unchecked	1. Checked	0. Unchecked	1. Thatched roof	1. Bed	2	2. No							2. No	2. No	2. No	2. No
79	48.55		57.5	167	20.44	24.5	32	2. Male	2	2	6. No		2. Joint	1. Own	1. Yes	2. No	2. No	1. Yes	2. No	2. No	1. Yes	2. No	2. No	2. No	2. No	2. No	2. No	2. No	1. Yes	0. Unchecked	0. Unchecked	0. Unchecked	0. Unchecked	1. Checked	0. Unchecked	1. Thatched roof	1. Bed	2	1. Yes	2	7	60	2	0	0	2. No	2. No	2. No	2. No
80	55.9		47	150	20.89	25.5	34	1. Female	2	5	6. No		2. Joint	1. Own	1. Yes	2. No	2. No	1. Yes	2. No	2. No	1. Yes	2. No	2. No	2. No	2. No	2. No	2. No	2. No	2. No	0. Unchecked	0. Unchecked	0. Unchecked	0. Unchecked	1. Checked	0. Unchecked	1. Thatched roof	3. Blanket/matt on the floor	2	2. No							2. No	2. No	2. No	2. No
81	45.15		54	169	18.91	26.6	70	2. Male	1	1	6. No		1. Nuclear	1. Own	1. Yes	2. No	1. Yes	1. Yes	2. No	2. No	1. Yes	2. No	1. Yes	2. No	1. Yes	1. Yes	1. Yes	2. No	2. No	0. Unchecked	1. Checked	0. Unchecked	0. Unchecked	0. Unchecked	0. Unchecked	4. Cement	1. Bed	2	2. No							2. No	2. No	2. No	2. No
82	45.8		55.5	159	21.76	26.7	32	1. Female	2	0	6. No		1. Nuclear	1. Own	1. Yes	1. Yes	1. Yes	1. Yes	2. No	1. Yes	1. Yes	1. Yes	1. Yes	1. Yes	1. Yes	1. Yes	1. Yes	1. Yes	2. No	0. Unchecked	1. Checked	0. Unchecked	0. Unchecked	0. Unchecked	0. Unchecked	2. Galvanized sheet	1. Bed	1	1. Yes	2	0	3	0	0	0	1. Yes	1. Yes	2. No	2. No
83	82.3		61.2	162	23.24	24.2	39	2. Male	3	2	6. No		2. Joint	1. Own	1. Yes	1. Yes	1. Yes	1. Yes	2. No	1. Yes	1. Yes	1. Yes	1. Yes	1. Yes	1. Yes	1. Yes	1. Yes	1. Yes	1. Yes	0. Unchecked	1. Checked	0. Unchecked	0. Unchecked	0. Unchecked	0. Unchecked	2. Galvanized sheet	1. Bed	3	1. Yes	0	1	2	0	0	0	1. Yes	1. Yes	2. No	2. No
84	27.3		36	141	18.11	20.8	33	1. Female	2	2	6. No		1. Nuclear	1. Own	1. Yes	1. Yes	2. No	1. Yes	2. No	2. No	1. Yes	2. No	2. No	2. No	2. No	2. No	1. Yes	2. No	1. Yes	0. Unchecked	0. Unchecked	0. Unchecked	0. Unchecked	1. Checked	0. Unchecked	2. Galvanized sheet	1. Bed	3	2. No							2. No	2. No	2. No	2. No
85	58.55		58	175	18.94	23.5	34	2. Male	1	1	6. No		2. Joint	1. Own	1. Yes	1. Yes	1. Yes	1. Yes	2. No	1. Yes	1. Yes	1. Yes	1. Yes	2. No	1. Yes	1. Yes	1. Yes	1. Yes	2. No	0. Unchecked	1. Checked	0. Unchecked	0. Unchecked	1. Checked	0. Unchecked	4. Cement	1. Bed	3	1. Yes	0	0	6	0	0	0	1. Yes	1. Yes	2. No	2. No
86	80.75		43	158	17.22	22.6	42	2. Male	2	3	6. No		2. Joint	1. Own	1. Yes	2. No	1. Yes	1. Yes	2. No	2. No	1. Yes	2. No	1. Yes	2. No	2. No	1. Yes	1. Yes	1. Yes	2. No	0. Unchecked	0. Unchecked	0. Unchecked	0. Unchecked	1. Checked	0. Unchecked	2. Galvanized sheet	1. Bed	4	1. Yes	0	0	4	0	0	0	1. Yes	2. No	2. No	2. No
87	26.15		47	167	16.85	20.7	19	2. Male	1	1	6. No		1. Nuclear	1. Own	1. Yes	2. No	2. No	1. Yes	2. No	2. No	1. Yes	2. No	2. No	2. No	2. No	1. Yes	2. No	1. Yes	2. No	0. Unchecked	0. Unchecked	0. Unchecked	0. Unchecked	1. Checked	0. Unchecked	2. Galvanized sheet	1. Bed	1	1. Yes	0	2	2	5	0	0	1. Yes	1. Yes	2. No	2. No
88	58.85		65.9	150.4	28.89	30.9	51	1. Female	2	2	6. No		2. Joint	1. Own	1. Yes	2. No	1. Yes	1. Yes	2. No	1. Yes	1. Yes	1. Yes	1. Yes	1. Yes	1. Yes	1. Yes	2. No	1. Yes	2. No	0. Unchecked	1. Checked	0. Unchecked	0. Unchecked	1. Checked	0. Unchecked	4. Cement	1. Bed	2	1. Yes	0	2	5	4	0	0	2. No	1. Yes	2. No	2. No
89	55.35		36	144.4	17.36	21.8	10	2. Male	0	1	6. No		1. Nuclear	2. Rented	1. Yes	2. No	1. Yes	1. Yes	2. No	2. No	1. Yes	2. No	1. Yes	1. Yes	2. No	2. No	1. Yes	2. No	2. No	1. Checked	1. Checked	0. Unchecked	0. Unchecked	1. Checked	1. Checked	2. Galvanized sheet	4. Other	4	2. No							2. No	2. No	2. No	2. No
90	22.15		69.1	143.2	33.74	27.5	38	1. Female	3	0	6. No		2. Joint	2. Rented	1. Yes	2. No	1. Yes	1. Yes	2. No	2. No	1. Yes	1. Yes	1. Yes	2. No	1. Yes	1. Yes	1. Yes	1. Yes	2. No	0. Unchecked	1. Checked	0. Unchecked	0. Unchecked	0. Unchecked	0. Unchecked	1. Thatched roof	1. Bed	4	1. Yes	0	3	5	15	0	0	1. Yes	2. No	2. No	2. No
91	34.25		64.5	163	24.09	26.2	38	2. Male	1	2	6. No		1. Nuclear	1. Own	1. Yes	1. Yes	1. Yes	1. Yes	2. No	1. Yes	1. Yes	1. Yes	1. Yes	1. Yes	1. Yes	1. Yes	1. Yes	1. Yes	2. No	0. Unchecked	1. Checked	0. Unchecked	0. Unchecked	0. Unchecked	0. Unchecked	4. Cement	1. Bed	2	2. No							2. No	1. Yes	2. No	2. No
92	48.45		59	165	21.67	23.9	25	1. Female	2	3	6. No		2. Joint	1. Own	1. Yes	2. No	1. Yes	1. Yes	2. No	2. No	1. Yes	1. Yes	1. Yes	1. Yes	1. Yes	1. Yes	1. Yes	1. Yes	2. No	1. Checked	1. Checked	0. Unchecked	0. Unchecked	0. Unchecked	0. Unchecked	2. Galvanized sheet	1. Bed	2	1. Yes	1	1	4	2	0	0	2. No	2. No	2. No	2. No
93	64.75		53.8	167	19	25.5	22	1. Female	0	2	6. No		1. Nuclear	1. Own	1. Yes	1. Yes	1. Yes	1. Yes	1. Yes	1. Yes	1. Yes	2. No	1. Yes	1. Yes	1. Yes	1. Yes	1. Yes	2. No	2. No	1. Checked	1. Checked	0. Unchecked	0. Unchecked	0. Unchecked	0. Unchecked	4. Cement	1. Bed	1	1. Yes	0	0	3	10	0	0	2. No	1. Yes	2. No	2. No
94	51.05		48.1	147	22.21	26		1. Female	4	3	3. Brother	1. Born with heart disease	1. Nuclear	2. Rented	1. Yes	2. No	1. Yes	1. Yes	2. No	2. No	1. Yes	2. No	1. Yes	2. No	2. No	1. Yes	1. Yes	2. No	2. No	0. Unchecked	1. Checked	0. Unchecked	0. Unchecked	0. Unchecked	0. Unchecked	2. Galvanized sheet	1. Bed	2	1. Yes	0	9	0	0	0	0	2. No	2. No	2. No	2. No
95	20.65		49.4	152	21.21	22	65	1. Female	0	0	6. No		1. Nuclear	2. Rented	1. Yes	1. Yes	1. Yes	1. Yes	2. No	2. No	1. Yes	2. No	1. Yes	1. Yes	1. Yes	1. Yes	2. No	2. No	2. No	0. Unchecked	1. Checked	0. Unchecked	0. Unchecked	0. Unchecked	0. Unchecked	4. Cement	1. Bed	2	2. No							2. No	2. No	2. No	2. No
96	56.3		41.8	148	18.72	23.7	39	1. Female	3	2	6. No		1. Nuclear	1. Own	1. Yes	2. No	1. Yes	1. Yes	2. No	1. Yes	1. Yes	1. Yes	1. Yes	2. No	1. Yes	2. No	2. No	2. No	2. No	0. Unchecked	1. Checked	0. Unchecked	0. Unchecked	0. Unchecked	0. Unchecked	4. Cement	1. Bed	2	1. Yes	0	0	0	0	0	0	2. No	1. Yes	2. No	2. No
97	37.95		81.5	166	29.39	30.7	31	2. Male	1	0	6. No		1. Nuclear	2. Rented	1. Yes	2. No	1. Yes	1. Yes	2. No	1. Yes	1. Yes	1. Yes	1. Yes	2. No	2. No	2. No	1. Yes	1. Yes	2. No	0. Unchecked	1. Checked	0. Unchecked	0. Unchecked	0. Unchecked	0. Unchecked	4. Cement	1. Bed	3	2. No							2. No	2. No	2. No	2. No
98	39.2		52.2	154	21.93	24.5	29	1. Female	0	5	6. No		2. Joint	2. Rented	1. Yes	2. No	1. Yes	1. Yes	2. No	2. No	1. Yes	2. No	1. Yes	2. No	1. Yes	1. Yes	1. Yes	1. Yes	2. No	0. Unchecked	1. Checked	0. Unchecked	0. Unchecked	1. Checked	0. Unchecked	2. Galvanized sheet	1. Bed	4	2. No							1. Yes	2. No	2. No	2. No
99	41.1		53	164	19.71	24	34	1. Female	0	2	6. No		1. Nuclear	1. Own	1. Yes	1. Yes	1. Yes	1. Yes	1. Yes	1. Yes	1. Yes	1. Yes	1. Yes	1. Yes	1. Yes	1. Yes	1. Yes	1. Yes	2. No	0. Unchecked	1. Checked	0. Unchecked	0. Unchecked	0. Unchecked	0. Unchecked	4. Cement	1. Bed	1	2. No							2. No	2. No	2. No	1. Yes
100	24.55		63	158	25.24	26.2	31	1. Female	2	6	3. Brother	2. Rheumatic heart disease	2. Joint	2. Rented	1. Yes	1. Yes	1. Yes	1. Yes	2. No	2. No	1. Yes	2. No	1. Yes	1. Yes	1. Yes	1. Yes	1. Yes	1. Yes	2. No	0. Unchecked	1. Checked	0. Unchecked	0. Unchecked	0. Unchecked	0. Unchecked	4. Cement	1. Bed	2	2. No							2. No	1. Yes	2. No	2. No
101	18.35		42.5	154.5	17.71	21.6	32	1. Female	1	1	6. No		2. Joint	2. Rented	1. Yes	1. Yes	1. Yes	1. Yes	2. No	2. No	1. Yes	2. No	1. Yes	2. No	2. No	1. Yes	1. Yes	1. Yes	2. No	0. Unchecked	0. Unchecked	1. Checked	0. Unchecked	0. Unchecked	0. Unchecked	2. Galvanized sheet	1. Bed	3	1. Yes	15	999	999	999	0	0	2. No	2. No	2. No	2. No
102	25.5		52.5	159	20.57	26	30	1. Female	1	5	6. No		2. Joint	2. Rented	1. Yes	2. No	1. Yes	1. Yes	2. No	2. No	1. Yes	2. No	1. Yes	2. No	1. Yes	2. No	1. Yes	2. No	1. Yes	0. Unchecked	1. Checked	0. Unchecked	0. Unchecked	0. Unchecked	0. Unchecked	2. Galvanized sheet	1. Bed	2	2. No							2. No	1. Yes	2. No	2. No
103	30.55		54	168	19.13	24.1	56	2. Male	3	0	6. No		2. Joint	1. Own	1. Yes	1. Yes	1. Yes	1. Yes	1. Yes	2. No	1. Yes	1. Yes	1. Yes	2. No	1. Yes	1. Yes	1. Yes	1. Yes	2. No	0. Unchecked	1. Checked	0. Unchecked	0. Unchecked	1. Checked	0. Unchecked	2. Galvanized sheet	1. Bed	2	1. Yes	0	0	0	6	0	0	2. No	1. Yes	2. No	2. No
104	37.7		62	165	22.77	24.2	31	2. Male	1	1	6. No		2. Joint	2. Rented	2. No	1. Yes	2. No	1. Yes	2. No	2. No	1. Yes	2. No	2. No	2. No	1. Yes	2. No	1. Yes	2. No	2. No	0. Unchecked	0. Unchecked	0. Unchecked	0. Unchecked	1. Checked	0. Unchecked	3. Ceramic stiles	1. Bed	3	1. Yes	2	0	0	10	0	0	2. No	2. No	2. No	2. No
105	8.68		41	152	17.75	21.7	23	1. Female	1	2	6. No		4. Other	2. Rented	1. Yes	2. No	2. No	1. Yes	2. No	2. No	1. Yes	2. No	2. No	2. No	1. Yes	1. Yes	1. Yes	2. No	2. No	0. Unchecked	1. Checked	0. Unchecked	1. Checked	1. Checked	1. Checked	2. Galvanized sheet	4. Other	1	2. No							1. Yes	2. No	2. No	2. No
106	30.3		51.4	159	20.17	24.8	28	1. Female	1	3	3. Brother	3. Another type/Dont know	2. Joint	1. Own	1. Yes	1. Yes	1. Yes	1. Yes	2. No	2. No	1. Yes	2. No	1. Yes	1. Yes	1. Yes	1. Yes	1. Yes	1. Yes	2. No	0. Unchecked	0. Unchecked	0. Unchecked	0. Unchecked	1. Checked	0. Unchecked	4. Cement	1. Bed	2	1. Yes	1	0	0	0	0	0	1. Yes	2. No	2. No	2. No
107	42.75		49.8	151	21.49	23.1	27	1. Female	4	4	7. Dont know		2. Joint	2. Rented	1. Yes	2. No	1. Yes	2. No	2. No	2. No	1. Yes	2. No	1. Yes	2. No	1. Yes	2. No	2. No	2. No	2. No	0. Unchecked	0. Unchecked	1. Checked	0. Unchecked	1. Checked	0. Unchecked	3. Ceramic stiles	1. Bed	5	1. Yes	0	0	999	999	0	0	1. Yes	2. No	2. No	2. No
108	28.15		74	153	31.61	30.9	60	1. Female	2	2	6. No		2. Joint	1. Own	1. Yes	2. No	2. No	1. Yes	2. No	2. No	1. Yes	2. No	1. Yes	2. No	2. No	2. No	1. Yes	2. No	2. No	0. Unchecked	0. Unchecked	0. Unchecked	0. Unchecked	1. Checked	0. Unchecked	2. Galvanized sheet	3. Blanket/matt on the floor	1	1. Yes	999	999	999	999	999	999	2. No	2. No	2. No	2. No
109	36.6		45.3	150	20	22.2	40	1. Female	1	2	6. No		3. Extended	2. Rented	1. Yes	1. Yes	1. Yes	1. Yes	1. Yes	2. No	1. Yes	2. No	1. Yes	2. No	1. Yes	1. Yes	1. Yes	1. Yes	2. No	1. Checked	0. Unchecked	1. Checked	0. Unchecked	0. Unchecked	0. Unchecked	4. Cement	1. Bed	4	2. No							1. Yes	1. Yes	2. No	2. No
110	42.7		41.6	149	18.47	24	53	1. Female	5	4	4. Sister	3. Another type/Dont know	2. Joint	1. Own	1. Yes	1. Yes	1. Yes	1. Yes	2. No	2. No	1. Yes	2. No	2. No	2. No	2. No	1. Yes	1. Yes	2. No	1. Yes	0. Unchecked	0. Unchecked	0. Unchecked	0. Unchecked	1. Checked	0. Unchecked	2. Galvanized sheet	1. Bed	2	1. Yes	1	0	2	4	0	1	2. No	2. No	2. No	2. No
111	48.2		49.5	158	19.63	23.9	51	1. Female	1	1	6. No		2. Joint	1. Own	1. Yes	1. Yes	1. Yes	1. Yes	2. No	2. No	2. No	2. No	1. Yes	2. No	2. No	2. No	1. Yes	2. No	2. No	1. Checked	0. Unchecked	1. Checked	0. Unchecked	0. Unchecked	0. Unchecked	5. Other	1. Bed	2	1. Yes	0	0	3	0	0	0	2. No	2. No	2. No	2. No
112	44.4		53.9	148	24.2	25.6	26	1. Female	3	0	6. No		2. Joint	1. Own	1. Yes	2. No	1. Yes	1. Yes	2. No	1. Yes	1. Yes	1. Yes	1. Yes	2. No	1. Yes	1. Yes	1. Yes	1. Yes	2. No	1. Checked	1. Checked	0. Unchecked	0. Unchecked	0. Unchecked	0. Unchecked	4. Cement	1. Bed	2	2. No							2. No	2. No	2. No	2. No
113	32.4		42.3	132	24.1	26.9	10	2. Male	0	3	6. No		2. Joint	2. Rented	1. Yes	2. No	1. Yes	2. No	1. Yes	2. No	1. Yes	1. Yes	1. Yes	2. No	1. Yes	1. Yes	2. No	2. No	2. No	1. Checked	1. Checked	0. Unchecked	0. Unchecked	0. Unchecked	0. Unchecked	4. Cement	1. Bed	3	2. No							1. Yes	1. Yes	2. No	2. No
114	30.65		57.1	149	25.67	28	31	1. Female	4	2	6. No		2. Joint	2. Rented	1. Yes	1. Yes	2. No	1. Yes	2. No	2. No	1. Yes	2. No	1. Yes	2. No	1. Yes	1. Yes	1. Yes	1. Yes	2. No	0. Unchecked	1. Checked	0. Unchecked	0. Unchecked	1. Checked	0. Unchecked	2. Galvanized sheet	1. Bed	3	1. Yes	999	0	999	999	0	999	2. No	2. No	2. No	2. No
115	54.75		59	150	26.22	24.5	28	1. Female	2	2	6. No		1. Nuclear	2. Rented	1. Yes	2. No	2. No	1. Yes	2. No	2. No	1. Yes	2. No	2. No	2. No	2. No	2. No	2. No	2. No	2. No	0. Unchecked	1. Checked	0. Unchecked	0. Unchecked	0. Unchecked	0. Unchecked	2. Galvanized sheet	1. Bed	3	2. No							2. No	2. No	2. No	2. No
116	37.3		80	160.4	31.25	31.1	29	1. Female	1	4	6. No		2. Joint	2. Rented	1. Yes	2. No	1. Yes	1. Yes	2. No	2. No	1. Yes	1. Yes	2. No	2. No	2. No	2. No	2. No	2. No	2. No	0. Unchecked	1. Checked	0. Unchecked	0. Unchecked	0. Unchecked	0. Unchecked	2. Galvanized sheet	1. Bed	3	1. Yes	0	0	999	0	0	0	2. No	2. No	2. No	2. No
117	42.8		60.2	166.4	21.77	27.1	32	2. Male	2	3	6. No		1. Nuclear	2. Rented	1. Yes	1. Yes	1. Yes	1. Yes	1. Yes	1. Yes	1. Yes	1. Yes	2. No	2. No	1. Yes	1. Yes	1. Yes	2. No	2. No	0. Unchecked	1. Checked	0. Unchecked	0. Unchecked	1. Checked	0. Unchecked	1. Thatched roof	1. Bed	4	2. No							1. Yes	2. No	2. No	2. No
118	49		45.6	146	21.11	25.6	23	1. Female	1	7	2. Father	2. Rheumatic heart disease	2. Joint	2. Rented	1. Yes	2. No	2. No	2. No	2. No	2. No	1. Yes	1. Yes	1. Yes	1. Yes	2. No	2. No	1. Yes	1. Yes	2. No	1. Checked	1. Checked	0. Unchecked	0. Unchecked	0. Unchecked	0. Unchecked	2. Galvanized sheet	1. Bed	4	1. Yes	0	0	6	0	0	0	1. Yes	2. No	2. No	2. No
119	47.2		58.9	150.4	25.78	27.4	37	1. Female	1	0	6. No		2. Joint	1. Own	1. Yes	1. Yes	1. Yes	1. Yes	1. Yes	2. No	1. Yes	1. Yes	1. Yes	2. No	1. Yes	1. Yes	1. Yes	1. Yes	2. No	0. Unchecked	1. Checked	0. Unchecked	0. Unchecked	0. Unchecked	0. Unchecked	2. Galvanized sheet	1. Bed	3	2. No							1. Yes	2. No	2. No	2. No
120	51.45		40	156	16.44	22.9	19	1. Female	1	0	6. No		1. Nuclear	2. Rented	1. Yes	2. No	1. Yes	1. Yes	2. No	1. Yes	1. Yes	1. Yes	1. Yes	2. No	1. Yes	1. Yes	1. Yes	1. Yes	2. No	0. Unchecked	1. Checked	0. Unchecked	0. Unchecked	0. Unchecked	0. Unchecked	4. Cement	1. Bed	4	2. No							2. No	2. No	2. No	2. No
121	88	Hypothyroidism	59.2	147.4	27.3	27.1	39	1. Female	1	8	6. No		2. Joint	2. Rented	1. Yes	1. Yes	1. Yes	1. Yes	2. No	2. No	1. Yes	2. No	1. Yes	1. Yes	1. Yes	1. Yes	2. No	2. No	2. No	0. Unchecked	1. Checked	0. Unchecked	0. Unchecked	0. Unchecked	0. Unchecked	2. Galvanized sheet	1. Bed	3	2. No							2. No	2. No	2. No	2. No
122	41.8		65.1	164	24.17	28.7	37	1. Female	3	3	6. No		2. Joint	2. Rented	1. Yes	2. No	1. Yes	1. Yes	2. No	2. No	1. Yes	2. No	1. Yes	2. No	2. No	2. No	2. No	1. Yes	2. No	0. Unchecked	1. Checked	0. Unchecked	0. Unchecked	1. Checked	0. Unchecked	1. Thatched roof	1. Bed	5	1. Yes	1	1	3	5	0	0	2. No	1. Yes	2. No	2. No
123	56.85		56	178.4	17.67	23.1	30	2. Male	3	1	6. No		2. Joint	1. Own	1. Yes	1. Yes	1. Yes	1. Yes	2. No	2. No	1. Yes	2. No	1. Yes	2. No	1. Yes	1. Yes	1. Yes	1. Yes	1. Yes	0. Unchecked	0. Unchecked	0. Unchecked	0. Unchecked	1. Checked	1. Checked	5. Other	4. Other	5	1. Yes	1	0	3	0	0	0	1. Yes	1. Yes	2. No	2. No
124	55.2		38.3	148	17.35	21.5	25	1. Female	0	5	6. No		2. Joint	1. Own	1. Yes	1. Yes	2. No	1. Yes	2. No	2. No	1. Yes	2. No	2. No	2. No	1. Yes	1. Yes	1. Yes	1. Yes	1. Yes	0. Unchecked	0. Unchecked	0. Unchecked	0. Unchecked	1. Checked	1. Checked	3. Ceramic stiles	4. Other	3	1. Yes	0	0	9	0	0	0	1. Yes	1. Yes	2. No	2. No
125	61.85	Alcoholic	54.6	159	21.36	23.9	64	2. Male	4	3	6. No		1. Nuclear	1. Own	1. Yes	1. Yes	1. Yes	1. Yes	1. Yes	1. Yes	1. Yes	1. Yes	1. Yes	1. Yes	1. Yes	1. Yes	1. Yes	1. Yes	1. Yes	1. Checked	1. Checked	1. Checked	0. Unchecked	1. Checked	0. Unchecked	4. Cement	1. Bed	2	1. Yes	1	0	3	0	0	0	2. No	1. Yes	2. No	2. No
126	42.9		54.8	159	21.36	26.1	24	1. Female	1	1	6. No		2. Joint	1. Own	1. Yes	1. Yes	1. Yes	1. Yes	1. Yes	1. Yes	1. Yes	1. Yes	1. Yes	1. Yes	1. Yes	1. Yes	1. Yes	1. Yes	1. Yes	0. Unchecked	1. Checked	0. Unchecked	0. Unchecked	0. Unchecked	0. Unchecked	4. Cement	1. Bed	3	2. No							2. No	1. Yes	2. No	2. No
127	62.1		78.6	157.6	31.64	33	26	1. Female	2	1	6. No		1. Nuclear	2. Rented	1. Yes	2. No	1. Yes	1. Yes	2. No	1. Yes	2. No	1. Yes	1. Yes	2. No	1. Yes	1. Yes	1. Yes	2. No	2. No	0. Unchecked	1. Checked	0. Unchecked	0. Unchecked	0. Unchecked	0. Unchecked	4. Cement	1. Bed	2	1. Yes	0	0	0	999	0	0	2. No	2. No	2. No	2. No
128	62.35		47.6	161.8	18.13	23.6	23	1. Female	2	2	6. No		1. Nuclear	1. Own	1. Yes	2. No	1. Yes	1. Yes	2. No	2. No	1. Yes	1. Yes	1. Yes	1. Yes	1. Yes	1. Yes	1. Yes	1. Yes	1. Yes	0. Unchecked	1. Checked	0. Unchecked	0. Unchecked	1. Checked	0. Unchecked	2. Galvanized sheet	1. Bed	3	2. No							2. No	1. Yes	2. No	2. No
129	62.3	Allergy	56	154.2	23.61	28.1	35	1. Female	1	0	6. No		2. Joint	1. Own	1. Yes	1. Yes	1. Yes	1. Yes	1. Yes	1. Yes	1. Yes	1. Yes	1. Yes	1. Yes	1. Yes	1. Yes	1. Yes	1. Yes	2. No	0. Unchecked	1. Checked	0. Unchecked	0. Unchecked	0. Unchecked	0. Unchecked	4. Cement	1. Bed	3	1. Yes	0	0	0	7	0	0	2. No	1. Yes	2. No	2. No
130	28.55		88.5	162	33.53	31.9	45	1. Female	3	0	6. No		1. Nuclear	1. Own	1. Yes	1. Yes	1. Yes	1. Yes	2. No	1. Yes	1. Yes	1. Yes	1. Yes	1. Yes	1. Yes	1. Yes	1. Yes	1. Yes	2. No	1. Checked	1. Checked	0. Unchecked	0. Unchecked	0. Unchecked	0. Unchecked	5. Other	1. Bed	2	2. No							2. No	1. Yes	2. No	2. No
131	30.35		70	161.5	27.01	28.6	35	2. Male	1	1	6. No		2. Joint	1. Own	1. Yes	2. No	1. Yes	1. Yes	2. No	1. Yes	1. Yes	1. Yes	1. Yes	2. No	1. Yes	1. Yes	1. Yes	1. Yes	2. No	1. Checked	1. Checked	0. Unchecked	0. Unchecked	0. Unchecked	0. Unchecked	4. Cement	1. Bed	2	2. No							2. No	1. Yes	2. No	2. No
132	78.75		56.8	145.6	26.63	27.4	35	1. Female	2	2	6. No		2. Joint	1. Own	1. Yes	2. No	1. Yes	1. Yes	2. No	2. No	1. Yes	2. No	2. No	2. No	1. Yes	2. No	2. No	1. Yes	1. Yes	0. Unchecked	0. Unchecked	0. Unchecked	0. Unchecked	1. Checked	0. Unchecked	3. Ceramic stiles	3. Blanket/matt on the floor	2	1. Yes	0	0	0	999	0	0	1. Yes	2. No	2. No	2. No
133	19.35	Hernia, Diabetes, COPD.	53	147	24.53	26.8	46	1. Female	3	5	6. No		2. Joint	1. Own	1. Yes	1. Yes	1. Yes	1. Yes	2. No	2. No	1. Yes	2. No	2. No	1. Yes	2. No	2. No	1. Yes	2. No	2. No	0. Unchecked	0. Unchecked	0. Unchecked	0. Unchecked	1. Checked	0. Unchecked	4. Cement	1. Bed	2	1. Yes	0	0	0	5	0	0	1. Yes	2. No	2. No	2. No
134	45.5		67.9	147	31.01	31.3	31	1. Female	3	3	1. Mother	1. Born with heart disease	2. Joint	1. Own	1. Yes	1. Yes	1. Yes	1. Yes	1. Yes	1. Yes	1. Yes	1. Yes	1. Yes	1. Yes	1. Yes	1. Yes	1. Yes	1. Yes	2. No	1. Checked	1. Checked	0. Unchecked	0. Unchecked	0. Unchecked	0. Unchecked	4. Cement	4. Other	4	2. No							2. No	1. Yes	2. No	2. No
135	51.95		52	157.4	21.1	23	21	1. Female	5	4	6. No		2. Joint	1. Own	1. Yes	1. Yes	1. Yes	1. Yes	1. Yes	2. No	1. Yes	1. Yes	1. Yes	1. Yes	1. Yes	1. Yes	1. Yes	1. Yes	2. No	0. Unchecked	1. Checked	0. Unchecked	0. Unchecked	0. Unchecked	0. Unchecked	4. Cement	1. Bed	1	1. Yes	0	0	0	2	0	0	2. No	2. No	2. No	2. No
136	33.8		43.9	147	19.9	22.8	26	1. Female	2	4	6. No		2. Joint	2. Rented	1. Yes	1. Yes	1. Yes	1. Yes	2. No	2. No	1. Yes	2. No	1. Yes	2. No	1. Yes	1. Yes	1. Yes	1. Yes	2. No	0. Unchecked	1. Checked	0. Unchecked	0. Unchecked	0. Unchecked	0. Unchecked	4. Cement	1. Bed	3	1. Yes	0	0	0	0	0	0	2. No	1. Yes	2. No	2. No
137	32.6		58.8	155	24.14	28.7	33	1. Female	0	2	6. No		2. Joint	2. Rented	1. Yes	2. No	1. Yes	1. Yes	2. No	2. No	1. Yes	1. Yes	2. No	2. No	2. No	2. No	1. Yes	2. No	2. No	0. Unchecked	1. Checked	0. Unchecked	0. Unchecked	0. Unchecked	0. Unchecked	4. Cement	1. Bed	4	1. Yes	0	0	0	6	0	0	2. No	2. No	2. No	2. No
138	32.4		39.5	141.6	19.62	23.4	29	1. Female	2	1	6. No		2. Joint	2. Rented	1. Yes	2. No	1. Yes	1. Yes	2. No	2. No	1. Yes	2. No	1. Yes	2. No	1. Yes	2. No	2. No	2. No	2. No	0. Unchecked	1. Checked	0. Unchecked	0. Unchecked	0. Unchecked	0. Unchecked	5. Other	1. Bed	2	1. Yes	2	1	0	0	0	0	2. No	1. Yes	2. No	2. No
139	52.95		58.9	157	23.53	26	36	2. Male	2	2	6. No		2. Joint	1. Own	1. Yes	1. Yes	1. Yes	1. Yes	2. No	1. Yes	1. Yes	1. Yes	1. Yes	1. Yes	1. Yes	1. Yes	1. Yes	1. Yes	2. No	0. Unchecked	1. Checked	0. Unchecked	0. Unchecked	1. Checked	0. Unchecked	2. Galvanized sheet	1. Bed	3	1. Yes	1	0	0	5	0	0	1. Yes	1. Yes	2. No	2. No
140	64.55		63	146	29.56	31.7	37	1. Female	1	4	5. More than one family member	3. Another type/Dont know	2. Joint	2. Rented	1. Yes	2. No	2. No	1. Yes	2. No	2. No	1. Yes	2. No	1. Yes	2. No	2. No	2. No	2. No	2. No	2. No	0. Unchecked	1. Checked	0. Unchecked	0. Unchecked	0. Unchecked	0. Unchecked	4. Cement	1. Bed	5	1. Yes	111	111	111	111	111	111	2. No	2. No	2. No	2. No
141	79.25	Diabetes, Hypertension	80	170.4	27.68	29.6	15	2. Male	1	0	6. No		2. Joint	1. Own	1. Yes	1. Yes	1. Yes	1. Yes	2. No	2. No	1. Yes	1. Yes	1. Yes	2. No	1. Yes	1. Yes	1. Yes	1. Yes	2. No	0. Unchecked	1. Checked	0. Unchecked	0. Unchecked	0. Unchecked	0. Unchecked	4. Cement	1. Bed	2	2. No							2. No	1. Yes	2. No	2. No
142	60.5		44.8	151	19.3	24.2	29	1. Female	2	1	6. No		1. Nuclear	1. Own	1. Yes	1. Yes	1. Yes	1. Yes	2. No	2. No	1. Yes	1. Yes	1. Yes	2. No	1. Yes	1. Yes	1. Yes	1. Yes	2. No	1. Checked	0. Unchecked	0. Unchecked	0. Unchecked	1. Checked	0. Unchecked	2. Galvanized sheet	1. Bed	4	1. Yes	0	0	7	4	0	0	2. No	1. Yes	2. No	2. No
143	40.75		66.4	165	24.24	26	33	2. Male	2	2	6. No		1. Nuclear	2. Rented	1. Yes	1. Yes	1. Yes	1. Yes	2. No	2. No	1. Yes	1. Yes	1. Yes	1. Yes	1. Yes	2. No	2. No	2. No	2. No	0. Unchecked	1. Checked	0. Unchecked	0. Unchecked	1. Checked	0. Unchecked	2. Galvanized sheet	1. Bed	3	1. Yes	2	0	0	0	0	0	2. No	1. Yes	2. No	2. No
144	68.1		60.9	170.5	20.76	25.4	26	2. Male	3	1	6. No		1. Nuclear	1. Own	2. No	1. Yes	2. No	1. Yes	1. Yes	2. No	1. Yes	1. Yes	1. Yes	2. No	1. Yes	1. Yes	1. Yes	2. No	1. Yes	0. Unchecked	0. Unchecked	0. Unchecked	0. Unchecked	1. Checked	0. Unchecked	1. Thatched roof	3. Blanket/matt on the floor	2	1. Yes	2	1	4	6	0	0	2. No	2. No	2. No	2. No
145	45.8		46	153	19.65	25.5	47	1. Female	3	3	6. No		3. Extended	1. Own	1. Yes	2. No	2. No	1. Yes	2. No	2. No	1. Yes	1. Yes	1. Yes	2. No	1. Yes	2. No	1. Yes	2. No	2. No	0. Unchecked	1. Checked	0. Unchecked	0. Unchecked	0. Unchecked	0. Unchecked	2. Galvanized sheet	1. Bed	3	1. Yes	0	0	0	500	0	0	2. No	1. Yes	2. No	2. No
146	89.35	Stroke.	24	137	12.79	16.3	10	1. Female	3	1	6. No		3. Extended	1. Own	1. Yes	2. No	1. Yes	1. Yes	2. No	2. No	1. Yes	2. No	1. Yes	2. No	1. Yes	1. Yes	1. Yes	2. No	2. No	0. Unchecked	0. Unchecked	0. Unchecked	0. Unchecked	1. Checked	0. Unchecked	2. Galvanized sheet	1. Bed	3	1. Yes	0	3	3	0	0	0	2. No	2. No	2. No	2. No
147	15.8	Paralysis, PTMC, Thyroid.	62	148	28.31	28.8	58	1. Female	2	0	6. No		2. Joint	1. Own	1. Yes	1. Yes	1. Yes	1. Yes	1. Yes	1. Yes	1. Yes	1. Yes	1. Yes	1. Yes	1. Yes	1. Yes	1. Yes	1. Yes	2. No	0. Unchecked	1. Checked	0. Unchecked	0. Unchecked	0. Unchecked	0. Unchecked	4. Cement	1. Bed	2	2. No							1. Yes	2. No	2. No	2. No
148	29.05	Palpitations	52.6	145	24.73	25.1	58	1. Female	3	4	4. Sister	3. Another type/Dont know	1. Nuclear	1. Own	1. Yes	2. No	1. Yes	1. Yes	2. No	1. Yes	1. Yes	1. Yes	1. Yes	2. No	1. Yes	2. No	2. No	2. No	2. No	0. Unchecked	1. Checked	0. Unchecked	0. Unchecked	0. Unchecked	0. Unchecked	4. Cement	1. Bed	1	2. No							2. No	1. Yes	2. No	2. No
149	45.9	High cholesterol	81.7	172.4	27.38	29.8	39	2. Male	0	0	6. No		2. Joint	1. Own	1. Yes	1. Yes	1. Yes	1. Yes	2. No	1. Yes	1. Yes	1. Yes	1. Yes	1. Yes	1. Yes	1. Yes	1. Yes	1. Yes	2. No	0. Unchecked	1. Checked	0. Unchecked	0. Unchecked	0. Unchecked	0. Unchecked	4. Cement	1. Bed	2	2. No							2. No	1. Yes	2. No	1. Yes
150	45.3		54.8	167	19.36	23.7	22	2. Male	1	1	6. No		1. Nuclear	2. Rented	1. Yes	1. Yes	1. Yes	1. Yes	2. No	1. Yes	1. Yes	1. Yes	1. Yes	2. No	1. Yes	1. Yes	1. Yes	2. No	1. Yes	1. Checked	1. Checked	0. Unchecked	1. Checked	1. Checked	0. Unchecked	2. Galvanized sheet	1. Bed	1	1. Yes	1	0	5	1	0	0	2. No	1. Yes	2. No	2. No
151	71.65	Hypertension	51.2	151	22.37	25	40	1. Female	1	2	6. No		1. Nuclear	1. Own	1. Yes	1. Yes	1. Yes	1. Yes	1. Yes	1. Yes	1. Yes	2. No	1. Yes	2. No	1. Yes	1. Yes	1. Yes	1. Yes	2. No	0. Unchecked	1. Checked	0. Unchecked	0. Unchecked	0. Unchecked	0. Unchecked	2. Galvanized sheet	1. Bed	3	1. Yes	0	2	3	0	0	0	1. Yes	1. Yes	2. No	2. No
152	62		61.7	164.5	22.68	24.5	35	2. Male	2	0	6. No		4. Other	2. Rented	1. Yes	2. No	1. Yes	1. Yes	2. No	2. No	1. Yes	2. No	2. No	2. No	2. No	1. Yes	2. No	2. No	2. No	1. Checked	1. Checked	0. Unchecked	0. Unchecked	1. Checked	0. Unchecked	5. Other	1. Bed	4	1. Yes	9	0	7	10	0	0	2. No	2. No	2. No	2. No
153	25.25	Chest pain, palpitation	77.5	145.8	36.62	33.7	34	1. Female	2	0	6. No		2. Joint	1. Own	1. Yes	1. Yes	1. Yes	1. Yes	2. No	2. No	1. Yes	1. Yes	1. Yes	2. No	1. Yes	1. Yes	2. No	2. No	2. No	0. Unchecked	1. Checked	0. Unchecked	0. Unchecked	0. Unchecked	0. Unchecked	2. Galvanized sheet	1. Bed	2	1. Yes	0	1	0	50	20	0	2. No	1. Yes	2. No	2. No
154	59.8	Depression	66.1	153	28.19	27.8	49	1. Female	3	1	6. No		1. Nuclear	1. Own	1. Yes	1. Yes	1. Yes	1. Yes	2. No	2. No	2. No	2. No	2. No	2. No	1. Yes	1. Yes	1. Yes	1. Yes	1. Yes	0. Unchecked	1. Checked	0. Unchecked	0. Unchecked	1. Checked	0. Unchecked	2. Galvanized sheet	1. Bed	2	1. Yes	0	0	5	0	0	0	2. No	2. No	2. No	2. No
155	61.8		50.5	145.8	23.78	25.5	42	1. Female	2	2	6. No		2. Joint	2. Rented	1. Yes	1. Yes	1. Yes	1. Yes	1. Yes	2. No	1. Yes	1. Yes	2. No	2. No	1. Yes	1. Yes	1. Yes	1. Yes	2. No	0. Unchecked	1. Checked	0. Unchecked	0. Unchecked	0. Unchecked	0. Unchecked	4. Cement	2. Mattress on the floor	2	2. No							2. No	2. No	2. No	2. No
156	63.9	Hypertension, DM2, High cholesterol, osteoarthritis	55.1	160.6	21.48	0	65	2. Male	5	2	1. Mother	3. Another type/Dont know	2. Joint	1. Own	1. Yes	1. Yes	1. Yes	1. Yes	1. Yes	1. Yes	1. Yes	1. Yes	1. Yes	1. Yes	1. Yes	1. Yes	1. Yes	1. Yes	2. No	1. Checked	1. Checked	0. Unchecked	0. Unchecked	0. Unchecked	0. Unchecked	5. Other	1. Bed	2	2. No							2. No	1. Yes	2. No	2. No
157	75.55		58.1	155.4	24.14	28.6	41	1. Female	3	3	6. No		1. Nuclear	1. Own	1. Yes	2. No	2. No	1. Yes	2. No	2. No	1. Yes	2. No	2. No	2. No	1. Yes	2. No	1. Yes	2. No	1. Yes	0. Unchecked	0. Unchecked	0. Unchecked	0. Unchecked	1. Checked	0. Unchecked	2. Galvanized sheet	3. Blanket/matt on the floor	3	1. Yes	4	4	5	10	0	2	2. No	2. No	2. No	2. No
158	33.7		55.8	144	26.52	27	57	1. Female	2	3	6. No		2. Joint	2. Rented	1. Yes	1. Yes	1. Yes	1. Yes	2. No	1. Yes	2. No	1. Yes	2. No	2. No	1. Yes	1. Yes	2. No	2. No	2. No	0. Unchecked	0. Unchecked	0. Unchecked	1. Checked	0. Unchecked	0. Unchecked	2. Galvanized sheet	1. Bed	5	1. Yes	1	0	4	0	0	0	2. No	2. No	2. No	2. No
159	36.15	Neck pain	39.9	153	16.66	23.5	12	2. Male	0	3	6. No		2. Joint	1. Own	1. Yes	1. Yes	1. Yes	1. Yes	2. No	2. No	1. Yes	2. No	1. Yes	2. No	1. Yes	1. Yes	1. Yes	2. No	1. Yes	1. Checked	0. Unchecked	0. Unchecked	0. Unchecked	1. Checked	0. Unchecked	2. Galvanized sheet	1. Bed	2	1. Yes	999	0	999	0	0	0	2. No	2. No	2. No	2. No
160	38.25	Tonsilitis	59.1	153	25.2	29	32	1. Female	1	4	2. Father	2. Rheumatic heart disease	1. Nuclear	2. Rented	1. Yes	2. No	2. No	1. Yes	2. No	2. No	2. No	2. No	2. No	2. No	2. No	2. No	1. Yes	2. No	2. No	0. Unchecked	0. Unchecked	0. Unchecked	0. Unchecked	1. Checked	0. Unchecked	2. Galvanized sheet	4. Other	3	1. Yes	0	15	0	2	0	0	1. Yes	2. No	2. No	2. No
161	34	Hypertension	87.2	168	30.82	30	42	2. Male	6	2	6. No		2. Joint	1. Own	1. Yes	1. Yes	1. Yes	1. Yes	1. Yes	1. Yes	1. Yes	1. Yes	1. Yes	2. No	1. Yes	1. Yes	1. Yes	1. Yes	2. No	1. Checked	1. Checked	0. Unchecked	0. Unchecked	0. Unchecked	0. Unchecked	4. Cement	1. Bed	2	2. No							2. No	1. Yes	1. Yes	2. No
162	29.8	Ankle Oedema	76.6	151	33.33	27.3	60	1. Female	4	1	6. No		1. Nuclear	2. Rented	1. Yes	1. Yes	2. No	1. Yes	2. No	2. No	1. Yes	2. No	2. No	2. No	1. Yes	1. Yes	1. Yes	1. Yes	1. Yes	0. Unchecked	1. Checked	0. Unchecked	0. Unchecked	0. Unchecked	0. Unchecked	4. Cement	4. Other	5	2. No							2. No	2. No	2. No	2. No
163	14.55		60.1	151.4	26.31	27.5	39	1. Female	2	4	6. No		2. Joint	1. Own	1. Yes	2. No	1. Yes	1. Yes	2. No	1. Yes	1. Yes	1. Yes	1. Yes	1. Yes	1. Yes	1. Yes	1. Yes	1. Yes	2. No	0. Unchecked	1. Checked	0. Unchecked	0. Unchecked	0. Unchecked	0. Unchecked	4. Cement	1. Bed	1	2. No							2. No	2. No	2. No	2. No
164	61.8		68.8	147.4	31.47	31.5	40	2. Male	4	5	6. No		2. Joint	1. Own	1. Yes	1. Yes	1. Yes	1. Yes	1. Yes	1. Yes	1. Yes	1. Yes	1. Yes	1. Yes	1. Yes	1. Yes	1. Yes	1. Yes	1. Yes	0. Unchecked	1. Checked	0. Unchecked	0. Unchecked	1. Checked	1. Checked	4. Cement	1. Bed	2	1. Yes	0	1	0	0	0	0	2. No	1. Yes	2. No	1. Yes
165	45.35		56.1	149	25.22	28.7	37	1. Female	3	0	6. No		1. Nuclear	2. Rented	1. Yes	1. Yes	1. Yes	1. Yes	2. No	2. No	1. Yes	2. No	1. Yes	2. No	1. Yes	2. No	1. Yes	2. No	2. No	0. Unchecked	1. Checked	0. Unchecked	0. Unchecked	0. Unchecked	0. Unchecked	4. Cement	1. Bed	2	2. No							2. No	2. No	2. No	2. No
166	28.05	Cough	38.9	142.4	18.85	22	31	1. Female	3	0	6. No		2. Joint	1. Own	1. Yes	2. No	1. Yes	1. Yes	2. No	1. Yes	1. Yes	1. Yes	1. Yes	1. Yes	1. Yes	2. No	1. Yes	2. No	2. No	0. Unchecked	1. Checked	0. Unchecked	0. Unchecked	0. Unchecked	0. Unchecked	4. Cement	1. Bed	3	1. Yes	0	0	0	4	0	0	2. No	1. Yes	2. No	2. No
167	49.85		85.8	172.4	28.73	30.8	24	2. Male	3	2	6. No		1. Nuclear	2. Rented	1. Yes	1. Yes	1. Yes	1. Yes	2. No	1. Yes	1. Yes	1. Yes	1. Yes	1. Yes	1. Yes	1. Yes	1. Yes	1. Yes	1. Yes	0. Unchecked	1. Checked	1. Checked	0. Unchecked	0. Unchecked	0. Unchecked	5. Other	1. Bed	1	1. Yes	1	1	10	0	0	0	2. No	2. No	2. No	2. No
168	65.25	Syncope, shortness of breath	80.9	164	29.74	29.6	20	1. Female	3	1	6. No		2. Joint	2. Rented	1. Yes	1. Yes	1. Yes	1. Yes	2. No	1. Yes	1. Yes	1. Yes	1. Yes	1. Yes	1. Yes	1. Yes	1. Yes	1. Yes	2. No	1. Checked	1. Checked	0. Unchecked	0. Unchecked	0. Unchecked	0. Unchecked	4. Cement	1. Bed	2	2. No							2. No	1. Yes	2. No	2. No
169	75.6	Hypertension	62.9	151	27.19	30.2	46	1. Female	1	0	6. No		2. Joint	2. Rented	2. No	1. Yes	1. Yes	1. Yes	2. No	2. No	1. Yes	2. No	2. No	2. No	2. No	2. No	1. Yes	2. No	2. No	0. Unchecked	1. Checked	0. Unchecked	0. Unchecked	0. Unchecked	0. Unchecked	2. Galvanized sheet	1. Bed	4	2. No							2. No	2. No	2. No	2. No
170	36.7		71.2	157	28.8	31.2	33	1. Female	1	2	6. No		2. Joint	1. Own	1. Yes	1. Yes	1. Yes	1. Yes	2. No	2. No	1. Yes	1. Yes	1. Yes	2. No	1. Yes	1. Yes	1. Yes	1. Yes	1. Yes	1. Checked	1. Checked	0. Unchecked	0. Unchecked	1. Checked	0. Unchecked	2. Galvanized sheet	4. Other	4	1. Yes	1	0	0	0	0	0	2. No	2. No	2. No	2. No
171	47.55	Hepatitis	68.8	170.8	23.53	26.8	18	2. Male	0	1	6. No		1. Nuclear	1. Own	1. Yes	1. Yes	1. Yes	1. Yes	2. No	2. No	1. Yes	1. Yes	1. Yes	2. No	1. Yes	2. No	2. No	1. Yes	2. No	0. Unchecked	1. Checked	0. Unchecked	0. Unchecked	0. Unchecked	0. Unchecked	3. Ceramic stiles	2. Mattress on the floor	1	1. Yes	0	0	5	8	0	1	2. No	1. Yes	2. No	2. No
172	39.4		51.8	159	20.17	23.4	19	1. Female	2	0	6. No		1. Nuclear	1. Own	1. Yes	2. No	1. Yes	1. Yes	2. No	1. Yes	1. Yes	1. Yes	1. Yes	2. No	1. Yes	1. Yes	1. Yes	1. Yes	2. No	1. Checked	0. Unchecked	1. Checked	0. Unchecked	0. Unchecked	0. Unchecked	4. Cement	1. Bed	0	2. No							1. Yes	1. Yes	2. No	2. No
173	25		56.4	151.8	24.56	27.6	23	1. Female	2	0	6. No		2. Joint	2. Rented	1. Yes	1. Yes	1. Yes	1. Yes	1. Yes	1. Yes	1. Yes	1. Yes	1. Yes	1. Yes	1. Yes	1. Yes	1. Yes	1. Yes	2. No	0. Unchecked	1. Checked	0. Unchecked	0. Unchecked	0. Unchecked	0. Unchecked	4. Cement	1. Bed	3	2. No							2. No	2. No	2. No	2. No
174	55.55		44.2	149.4	19.82	22.9	32	1. Female	1	1	6. No		2. Joint	2. Rented	1. Yes	2. No	1. Yes	1. Yes	2. No	2. No	1. Yes	2. No	1. Yes	2. No	1. Yes	1. Yes	1. Yes	1. Yes	2. No	0. Unchecked	1. Checked	0. Unchecked	0. Unchecked	0. Unchecked	0. Unchecked	4. Cement	1. Bed	3	2. No							2. No	2. No	2. No	2. No
175	28.7		57.8	150.8	25.33	27.4	31	1. Female	2	4	2. Father	2. Rheumatic heart disease	2. Joint	1. Own	1. Yes	1. Yes	1. Yes	1. Yes	2. No	2. No	1. Yes	2. No	2. No	2. No	1. Yes	1. Yes	1. Yes	1. Yes	2. No	0. Unchecked	1. Checked	0. Unchecked	0. Unchecked	0. Unchecked	0. Unchecked	3. Ceramic stiles	1. Bed	3	1. Yes	0	0	3	0	0	0	1. Yes	2. No	2. No	2. No
176	26.85		79.5	162	30.1	33.6	21	1. Female	1	0	2. Father	2. Rheumatic heart disease	3. Extended	1. Own	1. Yes	1. Yes	2. No	1. Yes	2. No	2. No	1. Yes	1. Yes	1. Yes	1. Yes	1. Yes	1. Yes	1. Yes	1. Yes	2. No	0. Unchecked	1. Checked	0. Unchecked	0. Unchecked	0. Unchecked	0. Unchecked	2. Galvanized sheet	1. Bed	3	2. No							1. Yes	2. No	2. No	2. No
177	85.85		54.8	172	18.25	25.6	26	2. Male	1	4	6. No		2. Joint	1. Own	1. Yes	2. No	1. Yes	1. Yes	2. No	1. Yes	1. Yes	1. Yes	2. No	2. No	1. Yes	1. Yes	1. Yes	1. Yes	2. No	0. Unchecked	1. Checked	0. Unchecked	0. Unchecked	0. Unchecked	0. Unchecked	3. Ceramic stiles	1. Bed	3	1. Yes	0	1	12	45	0	0	2. No	1. Yes	2. No	2. No
178	32.75	Hepatitis C	61.7	152	26.4	25.8	28	1. Female	1	1	6. No		1. Nuclear	1. Own	1. Yes	1. Yes	1. Yes	1. Yes	1. Yes	1. Yes	1. Yes	1. Yes	1. Yes	1. Yes	1. Yes	1. Yes	1. Yes	1. Yes	2. No	0. Unchecked	1. Checked	0. Unchecked	0. Unchecked	0. Unchecked	0. Unchecked	4. Cement	1. Bed	2	2. No							2. No	2. No	2. No	1. Yes
179	35.85		63.8	166	22.86	27.5	31	1. Female	3	2	6. No		2. Joint	2. Rented	1. Yes	2. No	1. Yes	1. Yes	2. No	2. No	1. Yes	2. No	1. Yes	1. Yes	1. Yes	2. No	1. Yes	1. Yes	2. No	0. Unchecked	1. Checked	0. Unchecked	0. Unchecked	0. Unchecked	0. Unchecked	3. Ceramic stiles	1. Bed	4	2. No							2. No	2. No	2. No	2. No
180	71.6	High cholesterol	56.5	155.2	23.31	27.6	39	2. Male	1	4	1. Mother	3. Another type/Dont know	2. Joint	1. Own	1. Yes	2. No	1. Yes	1. Yes	2. No	2. No	1. Yes	2. No	1. Yes	2. No	1. Yes	1. Yes	1. Yes	1. Yes	1. Yes	0. Unchecked	1. Checked	0. Unchecked	0. Unchecked	0. Unchecked	1. Checked	4. Cement	1. Bed	3	2. No							2. No	1. Yes	2. No	2. No
181	32.3		53.5	160.8	20.7	26.1	18	1. Female	2	1	6. No		2. Joint	2. Rented	1. Yes	2. No	2. No	1. Yes	2. No	2. No	1. Yes	2. No	1. Yes	2. No	1. Yes	1. Yes	1. Yes	1. Yes	2. No	0. Unchecked	1. Checked	0. Unchecked	0. Unchecked	1. Checked	0. Unchecked	3. Ceramic stiles	4. Other	1	1. Yes	1	0	0	0	0	0	1. Yes	1. Yes	2. No	1. Yes
182	75.85	Donated kidney	63.8	158.6	25.24	28.2	26	1. Female	1	4	6. No		2. Joint	1. Own	1. Yes	1. Yes	1. Yes	1. Yes	1. Yes	1. Yes	1. Yes	1. Yes	1. Yes	1. Yes	1. Yes	1. Yes	1. Yes	1. Yes	2. No	1. Checked	1. Checked	0. Unchecked	0. Unchecked	1. Checked	0. Unchecked	5. Other	1. Bed	2	1. Yes	1	0	7	8	0	0	2. No	2. No	2. No	2. No
183	46.95		64.2	162.8	24.39	26.9	33	2. Male	2	2	6. No		2. Joint	2. Rented	1. Yes	1. Yes	1. Yes	1. Yes	2. No	2. No	1. Yes	2. No	1. Yes	2. No	1. Yes	1. Yes	1. Yes	1. Yes	2. No	1. Checked	0. Unchecked	0. Unchecked	0. Unchecked	1. Checked	0. Unchecked	2. Galvanized sheet	1. Bed	4	1. Yes	1	1	5	10	0	0	2. No	2. No	2. No	2. No
184	73.1		55.6	150.4	24.44	27.4	28	1. Female	1	4	6. No		3. Extended	2. Rented	1. Yes	2. No	1. Yes	1. Yes	2. No	2. No	1. Yes	1. Yes	1. Yes	2. No	1. Yes	1. Yes	1. Yes	1. Yes	2. No	1. Checked	1. Checked	0. Unchecked	0. Unchecked	0. Unchecked	0. Unchecked	5. Other	1. Bed	3	1. Yes	0	0	0	14	0	0	2. No	1. Yes	2. No	2. No
185	33.55	Hypertension, paralysis	71.9	148	32.41	31.9	42	1. Female	5	3	6. No		2. Joint	2. Rented	1. Yes	1. Yes	1. Yes	1. Yes	2. No	1. Yes	1. Yes	1. Yes	1. Yes	1. Yes	1. Yes	1. Yes	1. Yes	1. Yes	2. No	0. Unchecked	1. Checked	0. Unchecked	0. Unchecked	0. Unchecked	0. Unchecked	2. Galvanized sheet	4. Other	2	2. No							2. No	1. Yes	2. No	2. No
186	40.75		50.2	166	18.14	22.6	29	2. Male	1	2	6. No		1. Nuclear	1. Own	1. Yes	1. Yes	1. Yes	1. Yes	2. No	1. Yes	1. Yes	1. Yes	1. Yes	1. Yes	1. Yes	1. Yes	1. Yes	1. Yes	2. No	0. Unchecked	1. Checked	0. Unchecked	0. Unchecked	1. Checked	0. Unchecked	2. Galvanized sheet	1. Bed	1	1. Yes	2	0	0	0	0	0	1. Yes	1. Yes	2. No	2. No
187	80.1	PSVT	68.7	165.4	24.98	28.5	30	2. Male	4	4	6. No		2. Joint	2. Rented	1. Yes	1. Yes	1. Yes	1. Yes	2. No	1. Yes	1. Yes	1. Yes	1. Yes	1. Yes	1. Yes	1. Yes	1. Yes	1. Yes	1. Yes	0. Unchecked	1. Checked	0. Unchecked	0. Unchecked	0. Unchecked	0. Unchecked	4. Cement	1. Bed	2	1. Yes	1	0	2	0	0	0	1. Yes	1. Yes	2. No	2. No
188	41.75	Asthma	52.3	159	20.57	25.7	21	1. Female	1	1	6. No		1. Nuclear	1. Own	1. Yes	1. Yes	1. Yes	1. Yes	1. Yes	1. Yes	1. Yes	1. Yes	1. Yes	1. Yes	1. Yes	1. Yes	1. Yes	1. Yes	1. Yes	0. Unchecked	1. Checked	0. Unchecked	0. Unchecked	0. Unchecked	0. Unchecked	4. Cement	1. Bed	0	2. No							2. No	1. Yes	2. No	2. No
189	63.55		58.5	169.8	20.31	24.4		2. Male	1	0	6. No		2. Joint	2. Rented	1. Yes	1. Yes	1. Yes	1. Yes	2. No	2. No	1. Yes	2. No	1. Yes	2. No	1. Yes	1. Yes	1. Yes	1. Yes	2. No	0. Unchecked	1. Checked	0. Unchecked	0. Unchecked	1. Checked	0. Unchecked	4. Cement	1. Bed	3	1. Yes	0	2	0	0	0	0	1. Yes	1. Yes	2. No	2. No
190	56.65		55.9	154.6	23.19	27.4	51	1. Female	5	2	6. No		2. Joint	2. Rented	1. Yes	2. No	1. Yes	1. Yes	2. No	2. No	1. Yes	2. No	1. Yes	2. No	1. Yes	2. No	1. Yes	2. No	2. No	0. Unchecked	1. Checked	0. Unchecked	0. Unchecked	0. Unchecked	0. Unchecked	4. Cement	1. Bed	2	1. Yes	0	1	0	2	0	0	2. No	1. Yes	2. No	2. No
191	60.7		69.2	152.4	29.86	30.6	36	1. Female	2	1	6. No		1. Nuclear	2. Rented	1. Yes	2. No	1. Yes	1. Yes	2. No	1. Yes	1. Yes	2. No	1. Yes	1. Yes	1. Yes	1. Yes	1. Yes	1. Yes	2. No	0. Unchecked	1. Checked	0. Unchecked	0. Unchecked	0. Unchecked	0. Unchecked	4. Cement	1. Bed	3	2. No							1. Yes	1. Yes	2. No	2. No
192	37.8		65.2	149	29.28	26.9	31	1. Female	1	3	6. No		1. Nuclear	2. Rented	1. Yes	2. No	1. Yes	1. Yes	2. No	1. Yes	1. Yes	1. Yes	1. Yes	1. Yes	1. Yes	1. Yes	1. Yes	1. Yes	2. No	0. Unchecked	1. Checked	0. Unchecked	0. Unchecked	0. Unchecked	0. Unchecked	4. Cement	1. Bed	3	2. No							1. Yes	1. Yes	2. No	2. No
193	44.5		51.9	144	24.59	27	31	1. Female	2	4	6. No		2. Joint	1. Own	1. Yes	1. Yes	1. Yes	1. Yes	2. No	2. No	1. Yes	1. Yes	1. Yes	2. No	1. Yes	1. Yes	1. Yes	1. Yes	2. No	0. Unchecked	1. Checked	0. Unchecked	0. Unchecked	0. Unchecked	0. Unchecked	2. Galvanized sheet	1. Bed	2	1. Yes	0	0	0	5	0	0	1. Yes	2. No	2. No	2. No
194	61.55		51.7	155	21.23	22.8	33	2. Male	3	2	6. No		1. Nuclear	1. Own	1. Yes	2. No	1. Yes	1. Yes	1. Yes	2. No	1. Yes	2. No	2. No	2. No	1. Yes	1. Yes	1. Yes	2. No	1. Yes	1. Checked	1. Checked	0. Unchecked	0. Unchecked	0. Unchecked	0. Unchecked	2. Galvanized sheet	1. Bed	2	1. Yes	0	0	3	15	2	0	2. No	2. No	2. No	2. No
195	86.65		53.1	145.6	25.21	26.4	39	1. Female	3	3	1. Mother	3. Another type/Dont know	2. Joint	1. Own	1. Yes	1. Yes	1. Yes	1. Yes	1. Yes	1. Yes	1. Yes	1. Yes	1. Yes	1. Yes	1. Yes	1. Yes	1. Yes	1. Yes	1. Yes	1. Checked	1. Checked	0. Unchecked	0. Unchecked	0. Unchecked	0. Unchecked	4. Cement	1. Bed	2	2. No							2. No	1. Yes	2. No	2. No
196	44.5	Hypertension	66.4	163	24.84	26.7	30	2. Male	2	1	6. No		2. Joint	2. Rented	1. Yes	1. Yes	1. Yes	1. Yes	2. No	2. No	1. Yes	2. No	1. Yes	1. Yes	2. No	2. No	1. Yes	1. Yes	2. No	0. Unchecked	1. Checked	0. Unchecked	0. Unchecked	0. Unchecked	0. Unchecked	2. Galvanized sheet	1. Bed	3	2. No							2. No	1. Yes	2. No	2. No
197	32.8		69.6	154	29.09	26.3	21	1. Female	7	1	6. No		2. Joint	2. Rented	1. Yes	2. No	1. Yes	1. Yes	2. No	2. No	1. Yes	2. No	1. Yes	2. No	2. No	2. No	1. Yes	2. No	2. No	0. Unchecked	1. Checked	0. Unchecked	0. Unchecked	0. Unchecked	0. Unchecked	4. Cement	1. Bed	5	2. No							2. No	1. Yes	2. No	2. No
198	75.95	Hypertension	68.6	160.4	26.56	28.5	35	1. Female	1	2	6. No		1. Nuclear	2. Rented	1. Yes	1. Yes	1. Yes	1. Yes	2. No	2. No	1. Yes	1. Yes	1. Yes	2. No	1. Yes	1. Yes	1. Yes	1. Yes	2. No	1. Checked	1. Checked	0. Unchecked	0. Unchecked	0. Unchecked	0. Unchecked	2. Galvanized sheet	1. Bed	4	1. Yes	0	0	0	15	0	0	1. Yes	2. No	2. No	2. No
199	69.7		42.3	153	17.94	21.7	33	1. Female	0	2	6. No		1. Nuclear	2. Rented	1. Yes	2. No	1. Yes	1. Yes	1. Yes	1. Yes	1. Yes	1. Yes	1. Yes	1. Yes	1. Yes	1. Yes	1. Yes	1. Yes	2. No	0. Unchecked	1. Checked	0. Unchecked	0. Unchecked	0. Unchecked	0. Unchecked	4. Cement	1. Bed	0	2. No							2. No	1. Yes	2. No	2. No
200	40.2		50.8	153	21.36	27	22	1. Female	2	2	6. No		1. Nuclear	1. Own	1. Yes	1. Yes	1. Yes	1. Yes	2. No	2. No	2. No	2. No	2. No	2. No	1. Yes	2. No	1. Yes	2. No	2. No	0. Unchecked	0. Unchecked	0. Unchecked	0. Unchecked	1. Checked	0. Unchecked	2. Galvanized sheet	3. Blanket/matt on the floor	6	1. Yes	1	0	4	0	0	0	2. No	2. No	2. No	2. No
201	65.95		51.5	148	23.28	27.6	41	1. Female	1	5	6. No		2. Joint	1. Own	1. Yes	1. Yes	1. Yes	1. Yes	1. Yes	2. No	1. Yes	1. Yes	1. Yes	1. Yes	1. Yes	1. Yes	1. Yes	2. No	1. Yes	0. Unchecked	1. Checked	0. Unchecked	0. Unchecked	0. Unchecked	0. Unchecked	3. Ceramic stiles	1. Bed	3	2. No							1. Yes	2. No	1. Yes	2. No
202	40.25		43.8	150.4	19.11	23.1	29	1. Female	2	1	6. No		2. Joint	2. Rented	2. No	2. No	2. No	1. Yes	2. No	2. No	2. No	2. No	2. No	2. No	2. No	2. No	2. No	2. No	2. No	0. Unchecked	0. Unchecked	0. Unchecked	0. Unchecked	1. Checked	0. Unchecked	1. Thatched roof	3. Blanket/matt on the floor	5	1. Yes	1	0	0	0	0	0	2. No	2. No	2. No	2. No
[truncated: 11 more columns]
